# Supplementary material for: Mammal dung–dung beetle trophic networks: an improved method based on gut-content DNA
Source: PeerJ. 2024 Mar 15;12:e16627. doi: 10.7717/peerj.16627 (PMC10946388; doi:10.7717/peerj.16627)
Supplement: Supplemental Information 7 [file peerj-12-16627-s007.csv]

Number	Sample Name	Unique Sample ID	Date	Sample Type	Collection Method	Beetle Species	Gut	DNA Concentration ng/uL	Purity	PCR Name	PCR Primers	Blocking Primer	Result Gel	Positive	To Send for Sequencing	Sequence Quality Visual	Possible Multiple	Comment
1	FCW.17	TFC1.1	21-May-19	Clean Trap Ecuador	Pitfall Trap	Deltochilum sp.	F	NA	NA	K13	MinMammal-U-		Neg	No
2	FCW.17	TFC1.2	23-May-19	Clean Trap Ecuador	Pitfall Trap	Sp?	E	NA	NA	K13	MinMammal-U-		Neg	No
3	FCW.17	TFC1.3	23-May-19	Clean Trap Ecuador	Pitfall Trap	O. conspicullatum	H	NA	NA	K13	MinMammal-U-		Neg	No
4	FCW.17	TFC1.4	23-May-19	Clean Trap Ecuador	Pitfall Trap	C. anagustatus	E	NA	NA	K13	MinMammal-U-		Neg	No
5	FCW.17	TFC1.5	23-May-19	Clean Trap Ecuador	Pitfall Trap	C. anagustatus	E	NA	NA	K13	MinMammal-U-		Neg	No
6	F1W.08	TFC2.1	23-May-19	Clean Trap Ecuador	Pitfall Trap	O. conspicullatum	H	NA	NA	K13	MinMammal-U-		Neg	No
7	SPDUNG	SPD1.1	22-May-19	Hand collected on Spider Monkey Dung	Hand Collected	C. anagustatus	NA	NA	NA	K13	MinMammal-U-		Neg	No
8	SPDUNG	SPD1.2	22-May-19	Hand collected on Spider Monkey Dung	Hand Collected	C. anagustatus	NA	NA	NA	K13	MinMammal-U-		Neg	No
9	SPDUNG	SPD1.3	22-May-19	Hand collected on Spider Monkey Dung	Hand Collected	C. anagustatus	NA	NA	NA	K13	MinMammal-U-		Neg	No
10	SPDUNG	SPD1.4	22-May-19	Hand collected on Spider Monkey Dung	Hand Collected	C. anagustatus	NA	NA	NA	K13	MinMammal-U-		Pos	Yes
11	SPDUNG	SPD1.5	22-May-19	Hand collected on Spider Monkey Dung	Hand Collected	C. anagustatus	NA	NA	NA	K13	MinMammal-U-		Pos	Yes
12	Puma Dung	PD1.1	31-May-19	Hand collected on Puma Dung	Hand Collected	Deltochilum sp.	F	NA	NA	K13	MinMammal-U-		Pos	Yes
13	Puma Dung	PD1.2	?Jan-2019	Hand collected on Puma Dung	Hand Collected	O. conspicullatum	F	NA	NA	K13	MinMammal-U-		Pos	Yes
14	Puma Dung	PD1.3	?jan-2019	Hand collected on Puma Dung	Hand Collected	Onthophagus sp.	F	NA	NA	K13	MinMammal-U-		Neg	No
15	18	DB18	18-Mar-19	Dung Ball		O. conspicullatum	NA	NA	NA	K13	MinMammal-U-		Pos	Yes
16	38	DB38	6-Apr-19	Dung Ball		O. conspicullatum	NA	NA	NA	K13	MinMammal-U-		Pos	Yes
17	88	DB88	15-May-19	Dung Ball		O. conspicullatum	NA	NA	NA	K13	MinMammal-U-		Pos	Yes
18	73	DB73	14-May-19	Dung Ball		C. anagustatus	NA	NA	NA	K13	MinMammal-U-		Pos	Yes
19	33	F33	14-May-19	Dung		NA	NA	NA	NA	K13	MinMammal-U-		weak Pos	Yes
20	34	F34	15-May-19	Dung		NA	NA	NA	NA	K13	MinMammal-U-		weak Pos	Yes
21	31	F31	2-May-19	Dung		NA	NA	NA	NA	K13	MinMammal-U-		Pos	Yes
22	26	F26	26-Apr-19	Dung		NA	NA	NA	NA	K13	MinMammal-U-		Pos	Yes
23	trap 18 12-sep-2019	WB1	12-Sep-19	Cow baited pitfall traps beetles Germany	Pitfall Trap	Anoplotrupes stercorosus	E	NA	NA	K13	MinMammal-U-		Neg	No
24	trap 18 12-sep-2019	WB2	12-Sep-19	Cow baited pitfall traps beetles Germany	Pitfall Trap	Anoplotrupes stercorosus	F	NA	NA	K13	MinMammal-U-		Pos	Yes
25	trap 18 12-sep-2019	WB3	12-Sep-19	Cow baited pitfall traps beetles Germany	Pitfall Trap	Anoplotrupes stercorosus	F	NA	NA	K13	MinMammal-U-		Pos	Yes
26	trap18 11-sep-2018	WB4	12-Sep-19	Cow baited pitfall traps beetles Germany	Pitfall Trap	Anoplotrupes stercorosus	F	NA	NA	K13	MinMammal-U-		weak Pos	Yes
27	trap18 11-sep-2018	WB5	12-Sep-19	Cow baited pitfall traps beetles Germany	Pitfall Trap	Anoplotrupes stercorosus	H	NA	NA	K13	MinMammal-U-		Neg	No
28	FCW.17	TFC1.1	21-May-19	Clean Trap Ecuador	Pitfall Trap	Deltochilum sp.	F	NA	NA	K14	MinMammal-U-		Neg	No
29	FCW.17	TFC1.2	23-May-19	Clean Trap Ecuador	Pitfall Trap	Sp?	E	NA	NA	K14	MinMammal-U-		Neg	No
30	FCW.17	TFC1.3	23-May-19	Clean Trap Ecuador	Pitfall Trap	O. conspicullatum	H	NA	NA	K14	MinMammal-U-		Neg	No
31	FCW.17	TFC1.4	23-May-19	Clean Trap Ecuador	Pitfall Trap	C. anagustatus	E	NA	NA	K14	MinMammal-U-		Neg	No
32	FCW.17	TFC1.5	23-May-19	Clean Trap Ecuador	Pitfall Trap	C. anagustatus	E	NA	NA	K14	MinMammal-U-		weak Pos	Yes
33	F1W.08	TFC2.1	23-May-19	Clean Trap Ecuador	Pitfall Trap	O. conspicullatum	H	NA	NA	K14	MinMammal-U-		weak Pos	Yes
34	SPDUNG	SPD1.1	22-May-19	Hand collected on Spider Monkey Dung	Hand Collected	C. anagustatus	NA	NA	NA	K14	MinMammal-U-		Neg	No
35	SPDUNG	SPD1.2	22-May-19	Hand collected on Spider Monkey Dung	Hand Collected	C. anagustatus	NA	NA	NA	K14	MinMammal-U-		Pos	Yes
36	SPDUNG	SPD1.3	22-May-19	Hand collected on Spider Monkey Dung	Hand Collected	C. anagustatus	NA	NA	NA	K14	MinMammal-U-		Pos	Yes
37	SPDUNG	SPD1.4	22-May-19	Hand collected on Spider Monkey Dung	Hand Collected	C. anagustatus	NA	NA	NA	K14	MinMammal-U-		NA	No
38	SPDUNG	SPD1.5	22-May-19	Hand collected on Spider Monkey Dung	Hand Collected	C. anagustatus	NA	NA	NA	K14	MinMammal-U-		NA	No
39	Puma Dung	PD1.1	31-May-19	Hand collected on Puma Dung	Hand Collected	Deltochilum sp.	F	NA	NA	K14	MinMammal-U-		NA	No
40	Puma Dung	PD1.2	?Jan-2019	Hand collected on Puma Dung	Hand Collected	O. conspicullatum	F	NA	NA	K14	MinMammal-U-		NA	No
41	Puma Dung	PD1.3	?jan-2019	Hand collected on Puma Dung	Hand Collected	Onthophagus sp.	F	NA	NA	K14	MinMammal-U-		Pos	Yes
42	18	DB18	18-Mar-20	Dung Ball		O. conspicullatum	NA	NA	NA	K14	MinMammal-U-		NA	No
43	38	DB38	6-Apr-19	Dung Ball		O. conspicullatum	NA	NA	NA	K14	MinMammal-U-		NA	No
44	88	DB88	15-May-19	Dung Ball		O. conspicullatum	NA	NA	NA	K14	MinMammal-U-		NA	No
45	73	DB73	14-May-19	Dung Ball		C. anagustatus	NA	NA	NA	K14	MinMammal-U-		NA	No
46	33	F33	14-May-19	Dung		NA	NA	NA	NA	K14	MinMammal-U-		Pos	Yes
47	34	F34	15-May-19	Dung		NA	NA	NA	NA	K14	MinMammal-U-		Pos	Yes
48	31	F31	2-May-19	Dung		NA	NA	NA	NA	K14	MinMammal-U-		NA	No
49	26	F26	26-Apr-19	Dung		NA	NA	NA	NA	K14	MinMammal-U-		NA	No
50	trap 18 12-sep-2019	WB1	12-Sep-19	Cow baited pitfall traps beetles Germany	Pitfall Trap	Anoplotrupes stercorosus	E	NA	NA	K14	MinMammal-U-		Neg	No
51	trap 18 12-sep-2019	WB2	12-Sep-19	Cow baited pitfall traps beetles Germany	Pitfall Trap	Anoplotrupes stercorosus	F	NA	NA	K14	MinMammal-U-		Pos	Yes
52	trap 18 12-sep-2019	WB3	12-Sep-19	Cow baited pitfall traps beetles Germany	Pitfall Trap	Anoplotrupes stercorosus	F	NA	NA	K14	MinMammal-U-		NA	No
53	trap18 11-sep-2018	WB4	12-Sep-19	Cow baited pitfall traps beetles Germany	Pitfall Trap	Anoplotrupes stercorosus	F	NA	NA	K14	MinMammal-U-		weak Pos	Yes
54	trap18 11-sep-2018	WB5	12-Sep-19	Cow baited pitfall traps beetles Germany	Pitfall Trap	Anoplotrupes stercorosus	H	NA	NA	K14	MinMammal-U-		Neg	No
55	FCW.17	TFC1.6	21-May-19	Clean Trap Ecuador	Pitfall Trap	Dichiotomius sp.	F	127.9	2.12	K15	MinMammal-U-		weak Pos	Yes	Yes	Poor
56	DB6A	HC6	28-May-19	Hand Collected	Hand Collected	O. conspicullatum	H	157.1	2.12	K15	MinMammal-U-		strong Pos	Yes	Yes	Mid
57	Puma	PD1.4	1-Jun-19	On Puma Dung	Hand Collected	Onthophagus sp.	NA	73.4	2.09	K15	MinMammal-U-		Neg	No
58	FPW.94	TFP1.1	21-May-19	Clean Trap Ecuador	Pitfall Trap	Onthophagus sp.	NA	97	2.13	K15	MinMammal-U-		Neg	No
59	F1W.08	TF1.1	21-May-19	Clean Trap Ecuador	Pitfall Trap	Deltochilum sp.	F	131.7	1.99	K15	MinMammal-U-		weak Pos	Yes	Yes	Good
60	F1WN1	TF2.1	21-May-19	Clean Trap Ecuador	Pitfall Trap	Onthophagus sp.	NA	141	2.11	K15	MinMammal-U-		Neg	No
61	F1WN1	TF2.2	21-May-19	Clean Trap Ecuador	Pitfall Trap	Onthophagus sp.	NA	128.4	2.12	K15	MinMammal-U-		Maybe?	Yes	Yes	Good		Reverse Sequence is not good not used in Blast
62	F1WN1	TF2.3	21-May-19	Clean Trap Ecuador	Pitfall Trap	Onthophagus sp.	NA	92.8	2.12	K15	MinMammal-U-		Maybe?	Yes	Yes	Good		Reverse Sequence is not good not used in Blast
63	F1WN1	TF2.4	21-May-19	Clean Trap Ecuador	Pitfall Trap	Deltochilum sp.	E	82.5	1.95	K15	MinMammal-U-		Maybe?	Yes	Yes	Mid
64	F1WN1	TF2.5	21-May-19	Clean Trap Ecuador	Pitfall Trap	Deltochilum sp.	E	72.2	1.98	K15	MinMammal-U-		Neg	No
65	FCW.4	TFCW4.1.1	10-May-19	Normal Pitfall Trap Ecuador	Pitfall Trap	O. conspicullatum	E	12.6	1.61	K20	MinMammal-U-		Neg	No
66	FCW.4	TFCW4.1.2	10-May-19	Normal Pitfall Trap Ecuador	Pitfall Trap	O. conspicullatum	E	47.2	1.94	K20	MinMammal-U-		Neg	No
67	FCW.4	TFCW4.1.3	10-May-19	Normal Pitfall Trap Ecuador	Pitfall Trap	O. conspicullatum	H	39.9	1.88	K20	MinMammal-U-		Neg	No
68	FCW.4	TFCW4.1.4	10-May-19	Normal Pitfall Trap Ecuador	Pitfall Trap	O. conspicullatum	H	12.2	1.61	K20	MinMammal-U-		Neg	No
69	FCW.4	TFCW4.1.5	10-May-19	Normal Pitfall Trap Ecuador	Pitfall Trap	O. conspicullatum	H	15.2	1.69	K20	MinMammal-U-		Neg	No
70	FCW.4	TFCW4.1.6	10-May-19	Normal Pitfall Trap Ecuador	Pitfall Trap	C. anagustatus	NA	16.2	1.65	K20	MinMammal-U-		Neg	No
71	FCSN1	TFCSN1.1	5-Mar-19	Normal Pitfall Trap Ecuador	Pitfall Trap	O. conspicullatum	F	12.9	1.73	K20	MinMammal-U-		Neg	No
72	FCSN1	TFCSN1.2	5-Mar-19	Normal Pitfall Trap Ecuador	Pitfall Trap	O. conspicullatum	F	26.2	2.46	K20	MinMammal-U-		Neg	No
73	FCSN1	TFCSN1.3	5-Mar-19	Normal Pitfall Trap Ecuador	Pitfall Trap	O. conspicullatum	F	16.3	1.73	K20	MinMammal-U-		Neg	No
74	FCSN1	TFCSN1.4	5-Mar-19	Normal Pitfall Trap Ecuador	Pitfall Trap	O. conspicullatum	F	12.4	1.59	K20	MinMammal-U-		Neg	No
75	FCSN1	TFCSN1.5	5-Mar-19	Normal Pitfall Trap Ecuador	Pitfall Trap	O. conspicullatum	F	13.8	1.66	K20	MinMammal-U-		Neg	No
76	FCSN1	TFCSN1.6	5-Mar-19	Normal Pitfall Trap Ecuador	Pitfall Trap	O. conspicullatum	F	10	1.66	K20	MinMammal-U-		Neg	No
77	FCSN1	TFCSN1.7	5-Mar-19	Normal Pitfall Trap Ecuador	Pitfall Trap	O. conspicullatum	F	11	1.53	K20	MinMammal-U-		Neg	No
78	FCSN1	TFCSN1.8	5-Mar-19	Normal Pitfall Trap Ecuador	Pitfall Trap	C. anagustatus	NA	16.1	1.5	K20	MinMammal-U-		Neg	No
79	F1SN5	F1SN5.1	5-Mar-19	Normal Pitfall Trap Ecuador	Pitfall Trap	O. conspicullatum	H	44.6	1.99	K20	MinMammal-U-		Neg	No
80	F1SN5	F1SN5.2	5-Mar-19	Normal Pitfall Trap Ecuador	Pitfall Trap	C. anagustatus	NA	9.3	1.52	K20	MinMammal-U-		weak Pos	Yes	Yes	Good
81	F1SN5	F1SN5.3	5-Mar-19	Normal Pitfall Trap Ecuador	Pitfall Trap	C. anagustatus	NA	73.2	2.07	K20	MinMammal-U-		Pos	Yes	Yes	Good
82	F1SN5	F1SN5.4	5-Mar-19	Normal Pitfall Trap Ecuador	Pitfall Trap	C. anagustatus	NA	36.6	2.03	K20	MinMammal-U-		Pos	Yes	Yes	Good		Forward Sequence Mid Quality but still used in alignment, Caluromys derbianus looks more probably given geo range, is it in
83	F1SN5	F1SN5.5	5-Mar-19	Normal Pitfall Trap Ecuador	Pitfall Trap	C. anagustatus	NA	50.5	2.03	K20	MinMammal-U-		Pos	Yes	Yes	Mid
84	F1SN5	F1SN5.6	5-Mar-19	Normal Pitfall Trap Ecuador	Pitfall Trap	C. anagustatus	NA	55	2.07	K20	MinMammal-U-		Pos	Yes	Yes	Good
85	F1SN5	F1SN5.7	5-Mar-19	Normal Pitfall Trap Ecuador	Pitfall Trap	C. anagustatus	NA	35.7	2.5	K20	MinMammal-U-		Pos	Yes	Yes	Good
86	F1SN5	F1SN5.8	5-Mar-19	Normal Pitfall Trap Ecuador	Pitfall Trap	O. conspicullatum	F	32.1	2.05	K20	MinMammal-U-		Neg	No
87	F1SN5	F1SN5.9	5-Mar-19	Normal Pitfall Trap Ecuador	Pitfall Trap	O. conspicullatum	H	7.8	1.76	K20	MinMammal-U-		Neg	No
88	F1SN5	F1SN5.10	5-Mar-19	Normal Pitfall Trap Ecuador	Pitfall Trap	O. conspicullatum	H	44.5	2.37	K20	MinMammal-U-		Neg	No
89	FCW.4	TFCW4.1.1	10-May-19	Normal Pitfall Trap Ecuador	Pitfall Trap	O. conspicullatum	E	12.6	1.61	K21	16sMama		NA	No
90	FCW.4	TFCW4.1.2	10-May-19	Normal Pitfall Trap Ecuador	Pitfall Trap	O. conspicullatum	E	47.2	1.94	K21	16sMama		Double Band	Yes
91	FCW.4	TFCW4.1.3	10-May-19	Normal Pitfall Trap Ecuador	Pitfall Trap	O. conspicullatum	H	39.9	1.88	K21	16sMama		Neg	No
92	FCW.4	TFCW4.1.4	10-May-19	Normal Pitfall Trap Ecuador	Pitfall Trap	O. conspicullatum	H	12.2	1.61	K21	16sMama		Neg	No
93	FCW.4	TFCW4.1.5	10-May-19	Normal Pitfall Trap Ecuador	Pitfall Trap	O. conspicullatum	H	15.2	1.69	K21	16sMama		Band (long)	Yes
94	FCW.4	TFCW4.1.6	10-May-19	Normal Pitfall Trap Ecuador	Pitfall Trap	C. anagustatus	NA	16.2	1.65	K21	16sMama		Double Band	Yes
95	FCSN1	TFCSN1.1	5-Mar-19	Normal Pitfall Trap Ecuador	Pitfall Trap	O. conspicullatum	F	12.9	1.73	K21	16sMama		Many Bands	Yes
96	FCSN1	TFCSN1.2	5-Mar-19	Normal Pitfall Trap Ecuador	Pitfall Trap	O. conspicullatum	F	26.2	2.46	K21	16sMama		Pos	Yes	Yes	Mid
97	FCSN1	TFCSN1.3	5-Mar-19	Normal Pitfall Trap Ecuador	Pitfall Trap	O. conspicullatum	F	16.3	1.73	K21	16sMama		Neg	No
98	FCSN1	TFCSN1.4	5-Mar-19	Normal Pitfall Trap Ecuador	Pitfall Trap	O. conspicullatum	F	12.4	1.59	K21	16sMama		Neg	No
99	FCSN1	TFCSN1.5	5-Mar-19	Normal Pitfall Trap Ecuador	Pitfall Trap	O. conspicullatum	F	13.8	1.66	K21	16sMama		Neg	No
100	FCSN1	TFCSN1.6	5-Mar-19	Normal Pitfall Trap Ecuador	Pitfall Trap	O. conspicullatum	F	10	1.66	K21	16sMama		Neg	No
101	FCSN1	TFCSN1.7	5-Mar-19	Normal Pitfall Trap Ecuador	Pitfall Trap	O. conspicullatum	F	11	1.53	K21	16sMama		Double Band	Yes
102	FCSN1	TFCSN1.8	5-Mar-19	Normal Pitfall Trap Ecuador	Pitfall Trap	C. anagustatus	NA	16.1	1.5	K21	16sMama		Band (long)	Yes
103	F1SN5	F1SN5.1	5-Mar-19	Normal Pitfall Trap Ecuador	Pitfall Trap	O. conspicullatum	H	44.6	1.99	K21	16sMama		Neg	No
104	F1SN5	F1SN5.2	5-Mar-19	Normal Pitfall Trap Ecuador	Pitfall Trap	C. anagustatus	NA	9.3	1.52	K21	16sMama		Neg	No
105	F1SN5	F1SN5.3	5-Mar-19	Normal Pitfall Trap Ecuador	Pitfall Trap	C. anagustatus	NA	73.2	2.07	K21	16sMama		Many Bands	Yes
106	F1SN5	F1SN5.4	5-Mar-19	Normal Pitfall Trap Ecuador	Pitfall Trap	C. anagustatus	NA	36.6	2.03	K21	16sMama		Many Bands	Yes
107	F1SN5	F1SN5.5	5-Mar-19	Normal Pitfall Trap Ecuador	Pitfall Trap	C. anagustatus	NA	50.5	2.03	K21	16sMama		Many Bands	Yes
108	F1SN5	F1SN5.6	5-Mar-19	Normal Pitfall Trap Ecuador	Pitfall Trap	C. anagustatus	NA	55	2.07	K21	16sMama		Many Bands	Yes
109	F1SN5	F1SN5.7	5-Mar-19	Normal Pitfall Trap Ecuador	Pitfall Trap	C. anagustatus	NA	35.7	2.5	K21	16sMama		Many Bands	Yes
110	F1SN5	F1SN5.8	5-Mar-19	Normal Pitfall Trap Ecuador	Pitfall Trap	O. conspicullatum	F	32.1	2.05	K21	16sMama		Many Bands	Yes
111	F1SN5	F1SN5.9	5-Mar-19	Normal Pitfall Trap Ecuador	Pitfall Trap	O. conspicullatum	H	7.8	1.76	K21	16sMama		Neg	No
112	F1SN5	F1SN5.10	5-Mar-19	Normal Pitfall Trap Ecuador	Pitfall Trap	O. conspicullatum	H	44.5	2.37	K21	16sMama		Neg	No
113	HC1	HC1.1	31-Jan-19	Hand Collected	Hand Collected	O. conspicullatum	F	90.8	1.54	K22	MinMammal-U-		Neg	No
114	HC1	HC1.2	31-Jan-19	Hand Collected	Hand Collected	S. notis	F	73	1.89	K22	MinMammal-U-		Neg	No
115	HC1	HC1.3	31-Jan-19	Hand Collected	Hand Collected	C. anagustatus	NA	8.2	1.5	K22	MinMammal-U-		Neg	No
116	SPDung2	SPD2.1	22-May-19	Hand collected on Spider Monkey Dung	Hand Collected	C. anagustatus	NA	105.4	2.01	K22	MinMammal-U-		Neg	No
117	SPDung2	SPD2.2	22-May-19	Hand collected on Spider Monkey Dung	Hand Collected	C. anagustatus	NA	174.9	1.29	K22	MinMammal-U-		Pos	Yes	Yes	Good
118	SPDung2	SPD2.3	22-May-19	Hand collected on Spider Monkey Dung	Hand Collected	C. anagustatus	NA	93.1	2.08	K22	MinMammal-U-		Neg	No
119	SPDung2	SPD2.4	22-May-19	Hand collected on Spider Monkey Dung	Hand Collected	C. anagustatus	NA	206.9	2.09	K22	MinMammal-U-		Pos	Yes	Yes	Good
120	SPDung2	SPD2.5	22-May-19	Hand collected on Spider Monkey Dung	Hand Collected	C. anagustatus	NA	253.5	2.1	K22	MinMammal-U-		Pos	Yes	Yes	Good
121	SPDung2	SPD2.6	22-May-19	Hand collected on Spider Monkey Dung	Hand Collected	C. anagustatus	NA	196.6	2.09	K22	MinMammal-U-		Neg	No
122	SPDung2	SPD2.7	22-May-19	Hand collected on Spider Monkey Dung	Hand Collected	C. anagustatus	NA	148.1	2.1	K22	MinMammal-U-		Neg	No
123	SPDung2	SPD2.8	22-May-19	Hand collected on Spider Monkey Dung	Hand Collected	C. anagustatus	NA	90	2.1	K22	MinMammal-U-		Neg	No
124	SPDung2	SPD2.9	22-May-19	Hand collected on Spider Monkey Dung	Hand Collected	C. anagustatus	NA	152.7	2.1	K22	MinMammal-U-		Pos	Yes	Yes	Good
125	SPDung2	SPD2.10	22-May-19	Hand collected on Spider Monkey Dung	Hand Collected	C. anagustatus	NA	159.3	2.1	K22	MinMammal-U-		Pos	Yes	Yes	Mid to Poor		Forward Sequence is of poorer quality
126	SPDung2	SPD2.13	22-May-19	Hand collected on Spider Monkey Dung	Hand Collected	Canthidium sp.	NA	9.6	1.62	K22	MinMammal-U-		Neg	No
127	HC2	HC2.1	8-May-19	Hand Collected	Hand Collected	Canthidium sp.	NA	7.6	1.57	K22	MinMammal-U-		Neg	No
128	HC3	HC3.1	22-May-19	Hand Collected	Hand Collected	C. anagustatus	NA	178.8	2.09	K22	MinMammal-U-		Pos	Yes	Yes	Good
129	HC3	HC3.2	22-May-19	Hand Collected	Hand Collected	C. anagustatus	NA	83.4	2.07	K22	MinMammal-U-		Pos	Yes	Yes	Good
130	Puma Dung	PD2.1	31-May-19	Hand collected on Puma Dung	Hand Collected	C. anagustatus	NA	91.9	2.07	K22	MinMammal-U-		Pos	Yes	Yes	Mid to Poor
131	Puma Dung	PD2.2	31-May-19	Hand collected on Puma Dung	Hand Collected	C. anagustatus	NA	65.9	2.06	K22	MinMammal-U-		Pos	Yes	Yes	Mid
132	DB1	DB1	22-May-19	Hand Collected	Hand Collected	Canthidium sp.	NA	80.5	2.06	K22	MinMammal-U-		Pos	Yes	Yes	Poor
133	DB2	DB2	23-May-19	Hand Collected	Hand Collected	C. anagustatus	NA	67.6	2.04	K22	MinMammal-U-		Pos	Yes	Yes	Poor
134	DB3	DB3.1	23-May-19	Hand Collected	Hand Collected	S. trimaculatum	NA	62.1	2.07	K22	MinMammal-U-		Pos	Yes	Yes	Good		recheck all of these
135	DB3	DB3.2	23-May-19	Hand Collected	Hand Collected	S. trimaculatum	NA	63.4	2.06	K22	MinMammal-U-		Pos	Yes	Yes	Good		Alignment missing
136	DB3	DB3.3	23-May-19	Hand Collected	Hand Collected	Onthophagus sp.	NA	83.8	2.09	K22	MinMammal-U-		Pos	Yes	Yes	Good
137	DB3	DB3.4	23-May-19	Hand Collected	Hand Collected	Onthophagus sp.	NA	100.3	2.11	K22	MinMammal-U-		Neg	No
138	DB4	DB4	23-May-19	Hand Collected	Hand Collected	C. anagustatus	NA	55.8	2.04	K22	MinMammal-U-		Neg	No
139	DB5(A)	DB5.1	28-May-19	Hand Collected	Hand Collected	Deltochilum sp.	NA	13.7	1.76	K22	MinMammal-U-		Pos	Yes	Yes	Mid
140	DB5(B)	DB5.2	28-May-19	Hand Collected	Hand Collected	Deltochilum sp.	NA	29.8	1.81	K22	MinMammal-U-		Pos	Yes	Yes	Mid
141	DB6	DB6	28-May-19	Hand Collected	Hand Collected	O. conspicullatum	NA	28.6	1.92	K22	MinMammal-U-		Pos	Yes	Yes	Good
142	DB7	DB7	6-Jun-19	Hand Collected	Hand Collected	O. conspicullatum	NA	93.6	2.06	K22	MinMammal-U-		Pos	Yes	Yes	Good to Mid		Reverse Sequence is not as good
143	Sloth	SID1	9-May-19	Hand Clollected on Sloth	Hand Collected	Deltochilum sp.	NA	95.8	1.92	K22	MinMammal-U-		Pos	Yes	Yes	Poor		Sloth Carrion , sequence does not appear to be alignable
144	HC1	HC1.1	31-Jan-19	Hand Collected	Hand Collected	O. conspicullatum	F	90.8	1.54	K23	16sMama		Double Band	Yes
145	HC1	HC1.2	31-Jan-19	Hand Collected	Hand Collected	S. notis	F	73	1.89	K23	16sMama		Double Band	Yes
146	HC1	HC1.3	31-Jan-19	Hand Collected	Hand Collected	C. anagustatus	NA	8.2	1.5	K23	16sMama		Double Band	Yes
147	SPDung2	SPD2.1	22-May-19	Hand collected on Spider Monkey Dung	Hand Collected	C. anagustatus	NA	105.4	2.01	K23	16sMama		Double Band	Yes
148	SPDung2	SPD2.2	22-May-19	Hand collected on Spider Monkey Dung	Hand Collected	C. anagustatus	NA	174.9	1.29	K23	16sMama		Pos	Yes	Yes	Good to Mid		Reverse Sequence not so good, very short (Ateles belzebuth seems unlikely)
149	SPDung2	SPD2.3	22-May-19	Hand collected on Spider Monkey Dung	Hand Collected	C. anagustatus	NA	93.1	2.08	K23	16sMama		Double Band	Yes
150	SPDung2	SPD2.4	22-May-19	Hand collected on Spider Monkey Dung	Hand Collected	C. anagustatus	NA	206.9	2.09	K23	16sMama		Pos	Yes	Yes	Good
151	SPDung2	SPD2.5	22-May-19	Hand collected on Spider Monkey Dung	Hand Collected	C. anagustatus	NA	253.5	2.1	K23	16sMama		Pos	Yes	Yes	Good
152	SPDung2	SPD2.6	22-May-19	Hand collected on Spider Monkey Dung	Hand Collected	C. anagustatus	NA	196.6	2.09	K23	16sMama		Double Band	Yes
153	SPDung2	SPD2.7	22-May-19	Hand collected on Spider Monkey Dung	Hand Collected	C. anagustatus	NA	148.1	2.1	K23	16sMama		Double Band	Yes
154	SPDung2	SPD2.8	22-May-19	Hand collected on Spider Monkey Dung	Hand Collected	C. anagustatus	NA	90	2.1	K23	16sMama		Double Band	Yes
155	SPDung2	SPD2.9	22-May-19	Hand collected on Spider Monkey Dung	Hand Collected	C. anagustatus	NA	152.7	2.1	K23	16sMama		Double Band	Yes
156	SPDung2	SPD2.10	22-May-19	Hand collected on Spider Monkey Dung	Hand Collected	C. anagustatus	NA	159.3	2.1	K23	16sMama		Double Band	Yes
157	SPDung2	SPD2.13	22-May-19	Hand collected on Spider Monkey Dung	Hand Collected	Canthidium sp.	NA	9.6	1.62	K23	16sMama		Double Band	Yes
158	HC2	HC2.1	8-May-19	Hand Collected	Hand Collected	Canthidium sp.	NA	7.6	1.57	K23	16sMama		Neg	No
159	HC3	HC3.1	22-May-19	Hand Collected	Hand Collected	C. anagustatus	NA	178.8	2.09	K23	16sMama		Pos	Yes	Yes	Good
160	HC3	HC3.2	22-May-19	Hand Collected	Hand Collected	C. anagustatus	NA	83.4	2.07	K23	16sMama		Pos	Yes	Yes	Good
161	Puma Dung	PD2.1	31-May-19	Hand collected on Puma Dung	Hand Collected	C. anagustatus	NA	91.9	2.07	K23	16sMama		Pos	Yes	Yes	Mid to Poor
162	Puma Dung	PD2.2	31-May-19	Hand collected on Puma Dung	Hand Collected	C. anagustatus	NA	65.9	2.06	K23	16sMama		Pos	Yes	Yes	Poor		only the foreward
163	DB1	DB1	22-May-19	Hand Collected	Hand Collected	Canthidium sp.	NA	80.5	2.06	K23	16sMama		Many Bands	Yes
164	DB2	DB2	23-May-19	Hand Collected	Hand Collected	C. anagustatus	NA	67.6	2.04	K23	16sMama		Pos	Yes	Yes	Good
165	DB3	DB3.1	23-May-19	Hand Collected	Hand Collected	S. trimaculatum	NA	62.1	2.07	K23	16sMama		Double Band	Yes
166	DB3	DB3.2	23-May-19	Hand Collected	Hand Collected	S. trimaculatum	NA	63.4	2.06	K23	16sMama		Double Band	Yes
167	DB3	DB3.3	23-May-19	Hand Collected	Hand Collected	Onthophagus sp.	NA	83.8	2.09	K23	16sMama		Pos	Yes	Yes	Good to Mid		Forward sequence is good but in that looks like the wrong area ( possible contamination with lep primers)
168	DB3	DB3.4	23-May-19	Hand Collected	Hand Collected	Onthophagus sp.	NA	100.3	2.11	K23	16sMama		Pos	Yes	Yes	Good		Sequence is too long, looks like many is an insect but hard to tell
169	DB4	DB4	23-May-19	Hand Collected	Hand Collected	C. anagustatus	NA	55.8	2.04	K23	16sMama		Long band	Yes
170	DB5(A)	DB5.1	28-May-19	Hand Collected	Hand Collected	Deltochilum sp.	NA	13.7	1.76	K23	16sMama		Pos	Yes	Yes	Poor		I am not sure we should trust this result
171	DB5(B)	DB5.2	28-May-19	Hand Collected	Hand Collected	Deltochilum sp.	NA	29.8	1.81	K23	16sMama		Pos	Yes	Yes	Poor
172	DB6	DB6	28-May-19	Hand Collected	Hand Collected	O. conspicullatum	NA	28.6	1.92	K23	16sMama		Pos	Yes	Yes	Good
173	DB7	DB7	6-Jun-19	Hand Collected	Hand Collected	O. conspicullatum	NA	93.6	2.06	K23	16sMama		Double Band	Yes
174	Sloth	SID1	9-May-19	Hand Clollected on Sloth	Hand Collected	Deltochilum sp.	NA	95.8	1.92	K23	16sMama		weak Pos	Yes	Yes	Poor
175	F1WN1	TF2.1	21-May-19	Clean Trap Ecuador	Pitfall Trap	Onthophagus sp.	NA	141	2.11	K24	MinMammal-U-	Yes	Neg	No
176	SPDUNG	SPD1.5	22-May-19	Hand collected on Spider Monkey Dung	Hand Collected	C. anagustatus	NA	NA	NA	K24	MinMammal-U-	Yes	Pos	Yes	Yes	Good/Poor		Reverse sequences is very good but the forward sequence is not, so only the reverse is used
177	trap 18 12-sep-2019	WB1	12-Sep-19	Cow baited pitfall traps beetles Germany	Pitfall Trap	Anoplotrupes stercorosus	E	NA	NA	K24	MinMammal-U-	Yes	Neg	No
178	trap 18 12-sep-2019	WB3	12-Sep-19	Cow baited pitfall traps beetles Germany	Pitfall Trap	Anoplotrupes stercorosus	F	NA	NA	K24	MinMammal-U-	Yes	Pos	Yes	Yes	Good		Also matches Bos taurus but less well
179	trap18 11-sep-2018	WB4	12-Sep-19	Cow baited pitfall traps beetles Germany	Pitfall Trap	Anoplotrupes stercorosus	F	NA	NA	K24	MinMammal-U-	Yes	Pos	Yes	Yes	Poor		Forward Sequence Result
180	trap18 11-sep-2018	WB5	12-Sep-19	Cow baited pitfall traps beetles Germany	Pitfall Trap	Anoplotrupes stercorosus	H	NA	NA	K24	MinMammal-U-	Yes	Pos	Yes	Yes	Mid to Poor		Both pretty bad
181	FCW.4	TFCW4.1.1	10-May-19	Normal Pitfall Trap Ecuador	Pitfall Trap	O. conspicullatum	E	12.6	1.61	K24	MinMammal-U-	Yes	Pos	Yes	Yes	Poor
182	FCW.4	TFCW4.1.2	10-May-19	Normal Pitfall Trap Ecuador	Pitfall Trap	O. conspicullatum	E	47.2	1.94	K24	MinMammal-U-	Yes	Neg	No
183	FCW.4	TFCW4.1.3	10-May-19	Normal Pitfall Trap Ecuador	Pitfall Trap	O. conspicullatum	H	39.9	1.88	K24	MinMammal-U-	Yes	Neg	No
184	FCW.4	TFCW4.1.4	10-May-19	Normal Pitfall Trap Ecuador	Pitfall Trap	O. conspicullatum	H	12.2	1.61	K24	MinMammal-U-	Yes	Neg	No
185	FCW.4	TFCW4.1.5	10-May-19	Normal Pitfall Trap Ecuador	Pitfall Trap	O. conspicullatum	H	15.2	1.69	K24	MinMammal-U-	Yes	Pos	Yes	Yes	Poor		Aligned sort of…
186	FCW.4	TFCW4.1.6	10-May-19	Normal Pitfall Trap Ecuador	Pitfall Trap	C. anagustatus	NA	16.2	1.65	K24	MinMammal-U-	Yes	Pos	Yes	Yes	Poor
187	FCSN1	TFCSN1.1	5-Mar-19	Normal Pitfall Trap Ecuador	Pitfall Trap	O. conspicullatum	F	12.9	1.73	K24	MinMammal-U-	Yes	Neg	No
188	FCSN1	TFCSN1.2	5-Mar-19	Normal Pitfall Trap Ecuador	Pitfall Trap	O. conspicullatum	F	26.2	2.46	K24	MinMammal-U-	Yes	Neg	No
189	FCSN1	TFCSN1.3	5-Mar-19	Normal Pitfall Trap Ecuador	Pitfall Trap	O. conspicullatum	F	16.3	1.73	K24	MinMammal-U-	Yes	Neg	No
190	FCSN1	TFCSN1.4	5-Mar-19	Normal Pitfall Trap Ecuador	Pitfall Trap	O. conspicullatum	F	12.4	1.59	K24	MinMammal-U-	Yes	Neg	No
191	FCSN1	TFCSN1.5	5-Mar-19	Normal Pitfall Trap Ecuador	Pitfall Trap	O. conspicullatum	F	13.8	1.66	K24	MinMammal-U-	Yes	Neg	No
192	FCSN1	TFCSN1.6	5-Mar-19	Normal Pitfall Trap Ecuador	Pitfall Trap	O. conspicullatum	F	10	1.66	K24	MinMammal-U-	Yes	Neg	No
193	FCSN1	TFCSN1.7	5-Mar-19	Normal Pitfall Trap Ecuador	Pitfall Trap	O. conspicullatum	F	11	1.53	K24	MinMammal-U-	Yes	Neg	No
194	FCSN1	TFCSN1.8	5-Mar-19	Normal Pitfall Trap Ecuador	Pitfall Trap	C. anagustatus	NA	16.1	1.5	K24	MinMammal-U-	Yes	Neg	No
195	F1SN5	F1SN5.1	5-Mar-19	Normal Pitfall Trap Ecuador	Pitfall Trap	O. conspicullatum	H	44.6	1.99	K24	MinMammal-U-	Yes	Neg	No
196	F1SN5	F1SN5.10	5-Mar-19	Normal Pitfall Trap Ecuador	Pitfall Trap	O. conspicullatum	H	44.5	2.37	K24	MinMammal-U-	Yes	Neg	No
197	F1SN5	F1SN5.2	5-Mar-19	Normal Pitfall Trap Ecuador	Pitfall Trap	C. anagustatus	NA	9.3	1.52	K24	MinMammal-U-	Yes	Neg	No
198	F1SN5	F1SN5.3	5-Mar-19	Normal Pitfall Trap Ecuador	Pitfall Trap	C. anagustatus	NA	73.2	2.07	K24	MinMammal-U-	Yes	Pos	Yes	Yes	Good
199	F1SN5	F1SN5.4	5-Mar-19	Normal Pitfall Trap Ecuador	Pitfall Trap	C. anagustatus	NA	36.6	2.03	K24	MinMammal-U-	Yes	Pos	Yes	Yes	Mid		probably Caluromys derbianus
200	F1SN5	F1SN5.5	5-Mar-19	Normal Pitfall Trap Ecuador	Pitfall Trap	C. anagustatus	NA	50.5	2.03	K24	MinMammal-U-	Yes	Neg	No
201	F1SN5	F1SN5.6	5-Mar-19	Normal Pitfall Trap Ecuador	Pitfall Trap	C. anagustatus	NA	55	2.07	K24	MinMammal-U-	Yes	Neg	No
202	F1SN5	F1SN5.7	5-Mar-19	Normal Pitfall Trap Ecuador	Pitfall Trap	C. anagustatus	NA	35.7	2.5	K24	MinMammal-U-	Yes	Neg	No
203	F1SN5	F1SN5.8	5-Mar-19	Normal Pitfall Trap Ecuador	Pitfall Trap	O. conspicullatum	F	32.1	2.05	K24	MinMammal-U-	Yes	Neg	No
204	F1SN5	F1SN5.9	5-Mar-19	Normal Pitfall Trap Ecuador	Pitfall Trap	O. conspicullatum	H	7.8	1.76	K24	MinMammal-U-	Yes	Neg	No
205	F1W.08	TFC2.1	23-May-19	Clean Trap Ecuador	Pitfall Trap	O. conspicullatum	H	NA	NA	K25	16sMama	Yes	Neg	No
206	SPDUNG	SPD1.5	22-May-19	Hand collected on Spider Monkey Dung	Hand Collected	C. anagustatus	NA	NA	NA	K25	16sMama	Yes	Pos	Yes	Yes	Good
207	trap 18 12-sep-2019	WB1	12-Sep-19	Cow baited pitfall traps beetles Germany	Pitfall Trap	Anoplotrupes stercorosus	E	NA	NA	K25	16sMama	Yes	Neg	No
208	trap 18 12-sep-2019	WB3	12-Sep-19	Cow baited pitfall traps beetles Germany	Pitfall Trap	Anoplotrupes stercorosus	F	NA	NA	K25	16sMama	Yes	Pos	Yes	Yes	Mid		reverse sequence used
209	trap18 11-sep-2018	WB4	12-Sep-19	Cow baited pitfall traps beetles Germany	Pitfall Trap	Anoplotrupes stercorosus	F	NA	NA	K25	16sMama	Yes	Neg	No
210	trap18 11-sep-2018	WB5	12-Sep-19	Cow baited pitfall traps beetles Germany	Pitfall Trap	Anoplotrupes stercorosus	H	NA	NA	K25	16sMama	Yes	Neg	No
211	FCW.4	TFCW4.1.1	10-May-19	Normal Pitfall Trap Ecuador	Pitfall Trap	O. conspicullatum	E	12.6	1.61	K25	16sMama	Yes	Neg	No
212	FCW.4	TFCW4.1.2	10-May-19	Normal Pitfall Trap Ecuador	Pitfall Trap	O. conspicullatum	E	47.2	1.94	K25	16sMama	Yes	Neg	No
213	FCW.4	TFCW4.1.3	10-May-19	Normal Pitfall Trap Ecuador	Pitfall Trap	O. conspicullatum	H	39.9	1.88	K25	16sMama	Yes	Neg	No
214	FCW.4	TFCW4.1.4	10-May-19	Normal Pitfall Trap Ecuador	Pitfall Trap	O. conspicullatum	H	12.2	1.61	K25	16sMama	Yes	Neg	No
215	FCW.4	TFCW4.1.5	10-May-19	Normal Pitfall Trap Ecuador	Pitfall Trap	O. conspicullatum	H	15.2	1.69	K25	16sMama	Yes	Neg	No
216	FCW.4	TFCW4.1.6	10-May-19	Normal Pitfall Trap Ecuador	Pitfall Trap	C. anagustatus	NA	16.2	1.65	K25	16sMama	Yes	Neg	No
217	FCSN1	TFCSN1.1	5-Mar-19	Normal Pitfall Trap Ecuador	Pitfall Trap	O. conspicullatum	F	12.9	1.73	K25	16sMama	Yes	Pos	Yes	Yes	Poor
218	FCSN1	TFCSN1.2	5-Mar-19	Normal Pitfall Trap Ecuador	Pitfall Trap	O. conspicullatum	F	26.2	2.46	K25	16sMama	Yes	Pos	Yes	Yes	Poor		reverse sequence used
219	FCSN1	TFCSN1.3	5-Mar-19	Normal Pitfall Trap Ecuador	Pitfall Trap	O. conspicullatum	F	16.3	1.73	K25	16sMama	Yes	Neg	No
220	FCSN1	TFCSN1.4	5-Mar-19	Normal Pitfall Trap Ecuador	Pitfall Trap	O. conspicullatum	F	12.4	1.59	K25	16sMama	Yes	Neg	No
221	FCSN1	TFCSN1.5	5-Mar-19	Normal Pitfall Trap Ecuador	Pitfall Trap	O. conspicullatum	F	13.8	1.66	K25	16sMama	Yes	Neg	No
222	FCSN1	TFCSN1.6	5-Mar-19	Normal Pitfall Trap Ecuador	Pitfall Trap	O. conspicullatum	F	10	1.66	K25	16sMama	Yes	Neg	No
223	FCSN1	TFCSN1.7	5-Mar-19	Normal Pitfall Trap Ecuador	Pitfall Trap	O. conspicullatum	F	11	1.53	K25	16sMama	Yes	Neg	No
224	FCSN1	TFCSN1.8	5-Mar-19	Normal Pitfall Trap Ecuador	Pitfall Trap	C. anagustatus	NA	16.1	1.5	K25	16sMama	Yes	Neg	No
225	F1SN5	F1SN5.1	5-Mar-19	Normal Pitfall Trap Ecuador	Pitfall Trap	O. conspicullatum	H	44.6	1.99	K25	16sMama	Yes	Pos	Yes	Yes	Poor		Ateles sp.
226	F1SN5	F1SN5.10	5-Mar-19	Normal Pitfall Trap Ecuador	Pitfall Trap	O. conspicullatum	H	44.5	2.37	K25	16sMama	Yes	Neg	No
227	F1SN5	F1SN5.3	5-Mar-19	Normal Pitfall Trap Ecuador	Pitfall Trap	C. anagustatus	NA	73.2		K25	16sMama	Yes	Pos	Yes	Yes	Mid
228	F1SN5	F1SN5.4	5-Mar-19	Normal Pitfall Trap Ecuador	Pitfall Trap	C. anagustatus	NA	36.6	2.03	K25	16sMama	Yes	Pos	Yes	Yes	Good to Mid
229	F1SN5	F1SN5.5	5-Mar-19	Normal Pitfall Trap Ecuador	Pitfall Trap	C. anagustatus	NA	50.5	2.03	K25	16sMama	Yes	Pos	Yes	Yes	Mid		Forward/snd Reverse
230	F1SN5	F1SN5.6	5-Mar-19	Normal Pitfall Trap Ecuador	Pitfall Trap	C. anagustatus	NA	55	2.07	K25	16sMama	Yes	Pos	Yes	Yes	Good
231	F1SN5	F1SN5.6	5-Mar-19	Normal Pitfall Trap Ecuador	Pitfall Trap	C. anagustatus	NA	55	2.07	K25	16sMama	Yes	Neg	No
232	F1SN5	F1SN5.7	5-Mar-19	Normal Pitfall Trap Ecuador	Pitfall Trap	C. anagustatus	NA	35.7	2.5	K25	16sMama	Yes	Neg	No
233	F1SN5	F1SN5.8	5-Mar-19	Normal Pitfall Trap Ecuador	Pitfall Trap	O. conspicullatum	F	32.1	2.05	K25	16sMama	Yes	Neg	No
234	F1SN5	F1SN5.9	5-Mar-19	Normal Pitfall Trap Ecuador	Pitfall Trap	O. conspicullatum	H	7.8		K25	16sMama	Yes	Neg	No
235	HC1	HC1.1	31-Jan-19	Hand Collected	Hand Collected	O. conspicullatum	F	90.8	1.54	K26	16sMama	Yes	Neg	No
236	HC1	HC1.2	31-Jan-19	Hand Collected	Hand Collected	S. notis	F	73	1.89	K26	16sMama	Yes	Neg	No
237	SPDung2	SPD2.1	22-May-19	Hand collected on Spider Monkey Dung	Hand Collected	C. anagustatus	NA	105.4	2.01	K26	16sMama	Yes	Neg	No
238	SPDung2	SPD2.7	22-May-19	Hand collected on Spider Monkey Dung	Hand Collected	C. anagustatus	NA	148.1		K26	16sMama	Yes	Pos	Yes	Yes	Good
239	SPDung2	SPD2.8	22-May-19	Hand collected on Spider Monkey Dung	Hand Collected	C. anagustatus	NA	90	2.1	K26	16sMama	Yes	Pos	Yes	Yes	Good
240	SPDung2	SPD2.10	22-May-19	Hand collected on Spider Monkey Dung	Hand Collected	C. anagustatus	NA	159.3	2.1	K26	16sMama	Yes	Pos	Yes	Yes	Poor		Reverse Sequence ionly used
241	DB1	DB1	22-May-19	Hand Collected	Hand Collected	Canthidium sp.	NA	80.5	2.06	K26	16sMama	Yes	Neg	No
242	DB3	DB3.1	23-May-19	Hand Collected	Hand Collected	S. trimaculatum	NA	62.1	2.07	K26	16sMama	Yes	Pos	Yes	Yes	Good to Mid		Forward is very good reverse is less good
243	DB3	DB3.2	23-May-19	Hand Collected	Hand Collected	S. trimaculatum	NA	63.4	2.06	K26	16sMama	Yes	Pos	Yes	Yes	Mid
244	DB4	DB4	23-May-19	Hand Collected	Hand Collected	C. anagustatus	NA	55.8	2.04	K26	16sMama	Yes	Neg	No
245	ACSN.103	ACSN103.1	8-May-19	Normal Pitfall Trap Ecuador	Pitfall Trap	O. conspicullatum		89.4	2.03	K27	MinMammal-U-	No	Neg	No
246	ACSN.103	ACSN103.2	8-May-19	Normal Pitfall Trap Ecuador	Pitfall Trap	O. conspicullatum		72.9	2.17	K27	MinMammal-U-	No	Neg	No
247	ACSN.103	ACSN103.3	8-May-19	Normal Pitfall Trap Ecuador	Pitfall Trap	O. conspicullatum		40.5	1.96	K27	MinMammal-U-	No	Neg	No
248	APS.106	APS.106.1	8-May-19	Normal Pitfall Trap Ecuador	Pitfall Trap	C. anagustatus		105.9	2.12	K27	MinMammal-U-	No	Neg	Yes	Yes	Poor
249	ACE.64	ACE.64.1	10-Mar-19	Normal Pitfall Trap Ecuador	Pitfall Trap	O. conspicullatum		60	2.18	K27	MinMammal-U-	No	Pos	Yes	Yes	Poor	APS106.2 (forward only)
250	ACE.64	ACE.64.2	10-Mar-19	Normal Pitfall Trap Ecuador	Pitfall Trap	C. anagustatus		58	2.21	K27	MinMammal-U-	No	Pos	Yes	Yes	Good	APS106.3 (reverse only)
251	APWN1	APWN1.1	3-Apr-19	Normal Pitfall Trap Ecuador	Pitfall Trap	O. conspicullatum		72.8	2.08	K27	MinMammal-U-	No	Neg	No
252	APWN1	APWN1.2	3-Apr-19	Normal Pitfall Trap Ecuador	Pitfall Trap	O. conspicullatum		81.2	2.14	K27	MinMammal-U-	No	Neg	No
253	APWN1	APWN1.3	3-Apr-19	Normal Pitfall Trap Ecuador	Pitfall Trap	O. conspicullatum		11.4	1.81	K27	MinMammal-U-	No	Neg	No
254	APE.59	APE.59.1	10-Mar-19	Normal Pitfall Trap Ecuador	Pitfall Trap	O. conspicullatum		36.7	2.24	K27	MinMammal-U-	No	Neg	No
255	APE.59	APE.59.2	10-Mar-19	Normal Pitfall Trap Ecuador	Pitfall Trap	C. anagustatus		159.7	2.15	K27	MinMammal-U-	No	Neg	Yes	Yes	Poor	Possible multiple sequemces
256	APE.59	APE.59.3	10-Mar-19	Normal Pitfall Trap Ecuador	Pitfall Trap	C. anagustatus		138.1	2.09	K27	MinMammal-U-	No	Pos	Yes	Yes	Poor	Possible multiple sequemces
257	APE.59	APE.59.4	10-Mar-19	Normal Pitfall Trap Ecuador	Pitfall Trap	C. anagustatus		128.7	2.16	K27	MinMammal-U-	No	Pos	Yes	Yes		Possible multiple sequemces
258	APE.59	APE.59.5	10-Mar-19	Normal Pitfall Trap Ecuador	Pitfall Trap	C. anagustatus		87.5	2.19	K27	MinMammal-U-	No	Pos	Yes	Yes	Poor	Probably some kind of rodent as this is only in Africa ( forward only)
259	APE.59	APE.59.6	10-Mar-19	Normal Pitfall Trap Ecuador	Pitfall Trap	C. anagustatus		94.7	2.18	K27	MinMammal-U-	No	Neg	Yes	Yes	Good	Concensus
260	APE.59	APE.59.7	10-Mar-19	Normal Pitfall Trap Ecuador	Pitfall Trap	C. anagustatus		134.6	2.15	K27	MinMammal-U-	No	Neg	No
261	APE.59	APE.59.8	10-Mar-19	Normal Pitfall Trap Ecuador	Pitfall Trap	C. anagustatus		135.5	2.15	K27	MinMammal-U-	No	Pos	Yes	Yes	Good	Forward only
262	APE.59	APE.59.9	10-Mar-19	Normal Pitfall Trap Ecuador	Pitfall Trap	C. anagustatus		129.6	2.15	K27	MinMammal-U-	No	Pos	Yes	Yes	Poor	Possible multiple sequemces
263	APE.59	APE.59.10	10-Mar-19	Normal Pitfall Trap Ecuador	Pitfall Trap	C. anagustatus		104.4	2.16	K27	MinMammal-U-	No	Pos	Yes	Yes	Mid	Possible multiple sequemces forward only
264	APE.59	APE.59.11	10-Mar-19	Normal Pitfall Trap Ecuador	Pitfall Trap	C. anagustatus		74.1	2.17	K27	MinMammal-U-	No	Pos	Yes	Yes	Good	Possible multiple sequemces (forward)
265	APE.59	APE.59.12	10-Mar-19	Normal Pitfall Trap Ecuador	Pitfall Trap	C. anagustatus		178.5	2.14	K27	MinMammal-U-	No	Pos	Yes	Yes	Good
266	APE.59	APE.59.13	10-Mar-19	Normal Pitfall Trap Ecuador	Pitfall Trap	C. anagustatus		235.1	2.14	K27	MinMammal-U-	No	Pos	Yes	Yes	Mid
267	APE.59	APE.59.14	10-Mar-19	Normal Pitfall Trap Ecuador	Pitfall Trap	C. anagustatus		166.9	2.14	K27	MinMammal-U-	No	Pos	Yes	Yes	Mid to Poor	Only Reverse
268	APE.59	APE.59.15	10-Mar-19	Normal Pitfall Trap Ecuador	Pitfall Trap	C. anagustatus		145.8	2.16	K27	MinMammal-U-	No	Pos	Yes	Yes	Good
269	APE.59	APE.59.16	10-Mar-19	Normal Pitfall Trap Ecuador	Pitfall Trap	C. anagustatus		90.3	2.17	K27	MinMammal-U-	No	Pos	Yes	Yes	Good
270	APE.59	APE.59.17	10-Mar-19	Normal Pitfall Trap Ecuador	Pitfall Trap	C. anagustatus		50.4	2.2	K27	MinMammal-U-	No	Pos	Yes	Yes	Poor
271	APE.59	APE.59.18	10-Mar-19	Normal Pitfall Trap Ecuador	Pitfall Trap	C. anagustatus		81.2	2.17	K27	MinMammal-U-	No	Neg	No
272	APE.59	APE.59.19	10-Mar-19	Normal Pitfall Trap Ecuador	Pitfall Trap	C. anagustatus		120.3	2.16	K27	MinMammal-U-	No	Neg	No
273	APE.59	APE.59.20	10-Mar-19	Normal Pitfall Trap Ecuador	Pitfall Trap	C. anagustatus		37.8	2.27	K27	MinMammal-U-	No	Neg	No
274	APE.59	APE.59.21	10-Mar-19	Normal Pitfall Trap Ecuador	Pitfall Trap	C. anagustatus		45.8	2.16	K27	MinMammal-U-	No	Neg	No
275	APE.59	APE.59.22	10-Mar-19	Normal Pitfall Trap Ecuador	Pitfall Trap	C. anagustatus		58	2.18	K27	MinMammal-U-	No	Neg	No
276	APE.59	APE.59.23	10-Mar-19	Normal Pitfall Trap Ecuador	Pitfall Trap	C. anagustatus		77.9	2.18	K27	MinMammal-U-	No	Pos	Yes	Yes	Good
277	APE.59	APE.59.24	10-Mar-19	Normal Pitfall Trap Ecuador	Pitfall Trap	C. anagustatus		76.7	2.2	K27	MinMammal-U-	No	Pos	Yes	Yes	Good	Forward only
278	APE.59	APE.59.25	10-Mar-19	Normal Pitfall Trap Ecuador	Pitfall Trap	C. anagustatus		41.4	2.23	K27	MinMammal-U-	No	Pos	Yes	Yes	Good
279	F1K1	F1K1.1	12-May-19	Normal Pitfall Trap Ecuador	Pitfall Trap	O. conspicullatum		23.9	2.32	K27	MinMammal-U-	No	Neg	No
280	F1K1	F1K1.2	12-May-19	Normal Pitfall Trap Ecuador	Pitfall Trap	O. conspicullatum		83.6	2.18	K27	MinMammal-U-	No	Neg	Yes	Yes	Good	Forward only
281	F1K1	F1K1.3	12-May-19	Normal Pitfall Trap Ecuador	Pitfall Trap	O. conspicullatum		11.5	2.4	K27	MinMammal-U-	No	Neg	No
282	F1K1	F1K1.4	12-May-19	Normal Pitfall Trap Ecuador	Pitfall Trap	O. conspicullatum		5.8	3.16	K27	MinMammal-U-	No	Neg	No
283	F1K1	F1K1.5	12-May-19	Normal Pitfall Trap Ecuador	Pitfall Trap	O. conspicullatum		12.4	2.29	K27	MinMammal-U-	No	Neg	No
284	F1K1	F1K1.6	12-May-19	Normal Pitfall Trap Ecuador	Pitfall Trap	O. conspicullatum		17.9	2.39	K27	MinMammal-U-	No	Neg	No
285	F1K1	F1K1.7	12-May-19	Normal Pitfall Trap Ecuador	Pitfall Trap	O. conspicullatum		11.7	2.4	K27	MinMammal-U-	No	Neg	No
286	F1K1	F1K1.8	12-May-19	Normal Pitfall Trap Ecuador	Pitfall Trap	O. conspicullatum		24.7	2.2	K27	MinMammal-U-	No	Pos	Yes	Yes	Good	Forward only
287	F1K1	F1K1.9	12-May-19	Normal Pitfall Trap Ecuador	Pitfall Trap	O. conspicullatum		150.4	2.14	K27	MinMammal-U-	No	Pos	Yes	Yes	Good
288	F1K1	F1K1.10	12-May-19	Normal Pitfall Trap Ecuador	Pitfall Trap	O. conspicullatum		20	2.13	K27	MinMammal-U-	No	Neg	No
289	F1K1	F1K1.11	12-May-19	Normal Pitfall Trap Ecuador	Pitfall Trap	O. conspicullatum		50.3	2.18	K27	MinMammal-U-	No	Pos	Yes	Yes	Good	reverse sequence used
290	F1K1	F1K1.12	12-May-19	Normal Pitfall Trap Ecuador	Pitfall Trap	O. conspicullatum		37.1	2.18	K27	MinMammal-U-	No	Neg	No
291	F1K1	F1K1.13	12-May-19	Normal Pitfall Trap Ecuador	Pitfall Trap	O. conspicullatum		10.7	2.36	K27	MinMammal-U-	No	Neg	No
292	F1K1	F1K1.14	12-May-19	Normal Pitfall Trap Ecuador	Pitfall Trap	O. conspicullatum		21.7	2.31	K27	MinMammal-U-	No	Neg	No
293	F1K1	F1K1.15	12-May-19	Normal Pitfall Trap Ecuador	Pitfall Trap	O. conspicullatum		15.4	2.35	K27	MinMammal-U-	No	Pos	Yes	Yes	Good	reverse sequence used
294	F1K1	F1K1.16	12-May-19	Normal Pitfall Trap Ecuador	Pitfall Trap	O. conspicullatum		11.9	2.49	K27	MinMammal-U-	No	Neg	No
295	F1K1	F1K1.17	12-May-19	Normal Pitfall Trap Ecuador	Pitfall Trap	O. conspicullatum		11.9	2.3	K27	MinMammal-U-	No	Neg	No
296	F1K1	F1K1.18	12-May-19	Normal Pitfall Trap Ecuador	Pitfall Trap	O. conspicullatum		9.7	2.59	K27	MinMammal-U-	No	Pos	Yes	Yes	Good
297	F1K1	F1K1.19	12-May-19	Normal Pitfall Trap Ecuador	Pitfall Trap	O. conspicullatum		9.4	2.24	K27	MinMammal-U-	No	Pos	Yes	Yes	Good
298	F1K1	F1K1.20	12-May-19	Normal Pitfall Trap Ecuador	Pitfall Trap	O. conspicullatum		11.4	2.38	K27	MinMammal-U-	No	Pos	Yes	Yes	Good
299	F1K1	F1K1.21	12-May-19	Normal Pitfall Trap Ecuador	Pitfall Trap	O. conspicullatum		18.5	2.34	K27	MinMammal-U-	No	Neg	Yes	Yes	Good
300	F1K1	F1K1.22	12-May-19	Normal Pitfall Trap Ecuador	Pitfall Trap	O. conspicullatum		12	2.43	K27	MinMammal-U-	No	Neg	No
301	F1W.08	TFC2.1	23-May-19	Clean Trap Ecuador	Pitfall Trap	O. conspicullatum	H	NA	NA	K28	MinMammal-U-	5µM	Neg	No
302	SPDUNG	SPD1.3	22-May-19	Hand collected on Spider Monkey Dung	Hand Collected	C. anagustatus	NA	NA	NA	K28	MinMammal-U-	5µM	Pos	Yes	Yes	Good	only the foreward
303	trap18 11-sep-2018	WB4	12-Sep-19	Cow baited pitfall traps beetles Germany	Pitfall Trap	Anoplotrupes stercorosus	F	NA	NA	K28	MinMammal-U-	5µM	Neg	No
304	trap18 11-sep-2018	WB5	12-Sep-19	Cow baited pitfall traps beetles Germany	Pitfall Trap	Anoplotrupes stercorosus	H	NA	NA	K28	MinMammal-U-	5µM	Neg	No
305	F1WN1	TF2.2	21-May-19	Clean Trap Ecuador	Pitfall Trap	Onthophagus sp.	NA	128.4	2.12	K28	MinMammal-U-	5µM	Neg	No
306	F1WN1	TF2.4	21-May-19	Clean Trap Ecuador	Pitfall Trap	Deltochilum sp.	E	82.5	1.95	K28	MinMammal-U-	5µM	Neg	No
307	FCW.17	TFC1.6	21-May-19	Clean Trap Ecuador	Pitfall Trap	Dichiotomius sp.	F	127.9	2.12	K28	MinMammal-U-	5µM	Neg	No		Good
308	FCSN1	TFCSN1.2	5-Mar-19	Normal Pitfall Trap Ecuador	Pitfall Trap	O. conspicullatum	F	26.2	2.46	K28	MinMammal-U-	5µM	Neg	No
309	SPDung2	SPD2.2	22-May-19	Hand collected on Spider Monkey Dung	Hand Collected	C. anagustatus	NA	174.9	1.29	K28	MinMammal-U-	5µM	Pos	Yes
310	DB2	DB2	23-May-19	Hand Collected	Hand Collected	C. anagustatus	NA	67.6	2.04	K28	MinMammal-U-	5µM	Pos	Yes
311	F1W.08	TFC2.1	23-May-19	Clean Trap Ecuador	Pitfall Trap	O. conspicullatum	H	NA	NA	K28	MinMammal-U-	10µM	Neg	No
312	SPDUNG	SPD1.3	22-May-19	Hand collected on Spider Monkey Dung	Hand Collected	C. anagustatus	NA	NA	NA	K28	MinMammal-U-	10µM	Pos	Yes	Yes	Good	Only used the forward sequence
313	trap18 11-sep-2018	WB4	12-Sep-19	Cow baited pitfall traps beetles Germany	Pitfall Trap	Anoplotrupes stercorosus	F	NA	NA	K28	MinMammal-U-	10µM	Neg	No
314	trap18 11-sep-2018	WB5	12-Sep-19	Cow baited pitfall traps beetles Germany	Pitfall Trap	Anoplotrupes stercorosus	H	NA	NA	K28	MinMammal-U-	10µM	Neg	No
315	F1WN1	TF2.2	21-May-19	Clean Trap Ecuador	Pitfall Trap	Onthophagus sp.	NA	128.4	2.12	K28	MinMammal-U-	10µM	Pos	Yes	Yes	Poor
316	F1WN1	TF2.4	21-May-19	Clean Trap Ecuador	Pitfall Trap	Deltochilum sp.	E	82.5	1.95	K28	MinMammal-U-	10µM	Neg	No
317	FCW.17	TFC1.6	21-May-19	Clean Trap Ecuador	Pitfall Trap	Dichiotomius sp.	F	127.9	2.12	K28	MinMammal-U-	10µM	Pos	Yes	Yes	Good	All Results are Nonsensical
318	FCSN1	TFCSN1.2	5-Mar-19	Normal Pitfall Trap Ecuador	Pitfall Trap	O. conspicullatum	F	26.2	2.46	K28	MinMammal-U-	10µM	Neg	No
319	SPDung2	SPD2.2	22-May-19	Hand collected on Spider Monkey Dung	Hand Collected	C. anagustatus	NA	174.9	1.29	K28	MinMammal-U-	10µM	Pos	Yes
320	DB2	DB2	23-May-19	Hand Collected	Hand Collected	C. anagustatus	NA	67.6	2.04	K28	MinMammal-U-	10µM	Pos	Yes
321	F1W.08	TFC2.1	23-May-19	Clean Trap Ecuador	Pitfall Trap	O. conspicullatum	H	NA	NA	K28	MinMammal-U-	15µM	Neg	No
322	SPDUNG	SPD1.3	22-May-19	Hand collected on Spider Monkey Dung	Hand Collected	C. anagustatus	NA	NA	NA	K28	MinMammal-U-	15µM	Pos	Yes	Yes	Good	Forward only
323	trap18 11-sep-2018	WB4	12-Sep-19	Cow baited pitfall traps beetles Germany	Pitfall Trap	Anoplotrupes stercorosus	F	NA	NA	K28	MinMammal-U-	15µM	Neg	No
324	trap18 11-sep-2018	WB5	12-Sep-19	Cow baited pitfall traps beetles Germany	Pitfall Trap	Anoplotrupes stercorosus	H	NA	NA	K28	MinMammal-U-	15µM	Neg	No
325	F1WN1	TF2.2	21-May-19	Clean Trap Ecuador	Pitfall Trap	Onthophagus sp.	NA	128.4	2.12	K28	MinMammal-U-	15µM	Neg	No
326	F1WN1	TF2.4	21-May-19	Clean Trap Ecuador	Pitfall Trap	Deltochilum sp.	E	82.5	1.95	K28	MinMammal-U-	15µM	Neg	No
327	FCW.17	TFC1.6	21-May-19	Clean Trap Ecuador	Pitfall Trap	Dichiotomius sp.	F	127.9	2.12	K28	MinMammal-U-	15µM	Neg	No
328	FCSN1	TFCSN1.2	5-Mar-19	Normal Pitfall Trap Ecuador	Pitfall Trap	O. conspicullatum	F	26.2	2.46	K28	MinMammal-U-	15µM	Neg	No
329	SPDung2	SPD2.2	22-May-19	Hand collected on Spider Monkey Dung	Hand Collected	C. anagustatus	NA	174.9	1.29	K28	MinMammal-U-	15µM	Pos	Yes
330	DB2	DB2	23-May-19	Hand Collected	Hand Collected	C. anagustatus	NA	67.6	2.04	K28	MinMammal-U-	15µM	Pos	Yes
331	F1W.08	TFC2.1	23-May-19	Clean Trap Ecuador	Pitfall Trap	O. conspicullatum	H	NA	NA	K28	MinMammal-U-	20µM	Neg	No
332	SPDUNG	SPD1.3	22-May-19	Hand collected on Spider Monkey Dung	Hand Collected	C. anagustatus	NA	NA	NA	K28	MinMammal-U-	20µM	Pos	Yes	Yes	Poor	Reverse Sequence only used (I think this sample was switched with WB4)
333	trap18 11-sep-2018	WB4	12-Sep-19	Cow baited pitfall traps beetles Germany	Pitfall Trap	Anoplotrupes stercorosus	F	NA	NA	K28	MinMammal-U-	20µM	Pos	Yes	Yes	Good	Forward only I think this samplw was switched with SPD1.3
334	trap18 11-sep-2018	WB5	12-Sep-19	Cow baited pitfall traps beetles Germany	Pitfall Trap	Anoplotrupes stercorosus	H	NA	NA	K28	MinMammal-U-	20µM	Neg	No
335	F1WN1	TF2.2	21-May-19	Clean Trap Ecuador	Pitfall Trap	Onthophagus sp.	NA	128.4	2.12	K28	MinMammal-U-	20µM	Pos	Yes	Yes
336	F1WN1	TF2.4	21-May-19	Clean Trap Ecuador	Pitfall Trap	Deltochilum sp.	E	82.5	1.95	K28	MinMammal-U-	20µM	Neg	No
337	FCW.17	TFC1.6	21-May-19	Clean Trap Ecuador	Pitfall Trap	Dichiotomius sp.	F	127.9	2.12	K28	MinMammal-U-	20µM	Neg	No
338	FCSN1	TFCSN1.2	5-Mar-19	Normal Pitfall Trap Ecuador	Pitfall Trap	O. conspicullatum	F	26.2	2.46	K28	MinMammal-U-	20µM	Neg	No
339	SPDung2	SPD2.2	22-May-19	Hand collected on Spider Monkey Dung	Hand Collected	C. anagustatus	NA	174.9	1.29	K28	MinMammal-U-	20µM	Pos	Yes
340	DB2	DB2	23-May-19	Hand Collected	Hand Collected	C. anagustatus	NA	67.6	2.04	K28	MinMammal-U-	20µM	Pos	Yes
341	Trap 11	Trap 11.1	12-Sep-19	Pitfall Trap	Pitfall Trap	Aphodius sticticus				K29	MinMammal-U-	No	No	No
342	Trap 11	Trap 11.2	12-Sep-19	Pitfall Trap	Pitfall Trap	Aphodius sticticus				K29	MinMammal-U-	No	No	No
343	Trap 11	Trap 11.3	12-Sep-19	Pitfall Trap	Pitfall Trap	Aphodius sticticus				K29	MinMammal-U-	No	No	No
344	Trap 11	Trap 11.4	12-Sep-19	Pitfall Trap	Pitfall Trap	Aphodius sticticus				K29	MinMammal-U-	No	No	No
345	Trap 13	Trap 13.1	12-Sep-19	Pitfall Trap	Pitfall Trap	Anoplotrupes stercorosus	H			K29	MinMammal-U-	No	Yes	Yes	Yes	Good to Mid	Yes
346	Trap 13	Trap 13.2	12-Sep-19	Pitfall Trap	Pitfall Trap	Aphodius sticticus				K29	MinMammal-U-	No	No	No
347	Trap 13	Trap 13.3	12-Sep-19	Pitfall Trap	Pitfall Trap	Aphodius sticticus				K29	MinMammal-U-	No	Very Weak	Yes	Yes	Good	Yes	Matches multiple Felines including lynx and house cat
348	Trap 13	Trap 13.4	12-Sep-19	Pitfall Trap	Pitfall Trap	Aphodius sticticus				K29	MinMammal-U-	No	Weak	Yes	Yes	Mid to Poor	Yes	The forward and reverse sequences in this sample are different
349	Trap 13	Trap 13.4	12-Sep-19	Pitfall Trap	Pitfall Trap	Aphodius sticticus				K29	MinMammal-U-	No	Weak	Yes	Yes	Mid to Poor	Yes	The forward and reverse sequences in this sample are different
350	Trap 13	Trap 13.5	12-Sep-19	Pitfall Trap	Pitfall Trap	Aphodius sticticus				K29	MinMammal-U-	No	Weak	Yes	Yes	Mid	Yes
351	Trap 14	Trap 14.1	12-Sep-19	Pitfall Trap	Pitfall Trap	Anoplotrupes stercorosus	F			K29	MinMammal-U-	No	No	No
352	Trap 14	Trap 14.2	12-Sep-19	Pitfall Trap	Pitfall Trap	Anoplotrupes stercorosus	F			K29	MinMammal-U-	No	No	No
353	Trap 14	Trap 14.3	12-Sep-19	Pitfall Trap	Pitfall Trap	Anoplotrupes stercorosus	F			K29	MinMammal-U-	No	Weak	Yes	Yes	Good	Yes
354	Trap 14	Trap 14.4	12-Sep-19	Pitfall Trap	Pitfall Trap	Aphodius sticticus				K29	MinMammal-U-	No	No	No
355	Trap 14	Trap 14.5	12-Sep-19	Pitfall Trap	Pitfall Trap	Aphodius sticticus				K29	MinMammal-U-	No	No	No
356	Trap 15	Trap 15.1	12-Sep-19	Pitfall Trap	Pitfall Trap	Anoplotrupes stercorosus	F			K29	MinMammal-U-	No	Yes (strong)	Yes	Yes	Mid	Yes	Forware Sequence is better quality than the reverse
357	Trap 15	Trap 15.2	12-Sep-19	Pitfall Trap	Pitfall Trap	Anoplotrupes stercorosus	F			K29	MinMammal-U-	No	Yes	Yes	Yes		Yes
358	Trap 15	Trap 15.3	12-Sep-19	Pitfall Trap	Pitfall Trap	Aphodius sticticus				K29	MinMammal-U-	No	Yes	Yes	Yes	Good	Yes	Reverse Sequence higher quality
359	Trap 15	Trap 15.4	12-Sep-19	Pitfall Trap	Pitfall Trap	Aphodius sticticus				K29	MinMammal-U-	No	Yes	Yes	Yes	Good to Mid	Yes	Reverse Sequence higher quality
360	Trap 15	Trap 15.5	12-Sep-19	Pitfall Trap	Pitfall Trap	Aphodius sticticus				K29	MinMammal-U-	No	Yes (strong)	Yes	Yes	Good	Maybe
361	Trap 15	Trap 15.6	12-Sep-19	Pitfall Trap	Pitfall Trap	Aphodius sticticus				K29	MinMammal-U-	No	Yes	Yes	Yes	Good	Maybe
362	Trap 15	Trap 15.7	12-Sep-19	Pitfall Trap	Pitfall Trap	Anoplotrupes stercorosus	F			K29	MinMammal-U-	No	Yes	Yes	Yes	Mid	Yes
363	Trap 15	Trap 15.8	12-Sep-19	Pitfall Trap	Pitfall Trap	Aphodius sticticus				K29	MinMammal-U-	No	Weak	Yes	Yes	Good to Mid	Yes	Possible Primate
364	Trap 16	Trap 16.1	12-Sep-19	Pitfall Trap	Pitfall Trap	Aphodius sticticus				K29	MinMammal-U-	No	Weak	Yes	Yes	Good	No
365	Trap 16	Trap 16.2	12-Sep-19	Pitfall Trap	Pitfall Trap	Aphodius sticticus				K29	MinMammal-U-	No	Yes	Yes	Yes	Good	No
366	Trap 16	Trap 16.3	12-Sep-19	Pitfall Trap	Pitfall Trap	Aphodius sticticus				K29	MinMammal-U-	No	Very Weak	Yes	Yes	Good	No		Loaned For Virus stuff
367	Trap 16	Trap 16.4	12-Sep-19	Pitfall Trap	Pitfall Trap	Aphodius sticticus				K29	MinMammal-U-	No	Yes	Yes	Yes	Good	No		Loaned For Virus stuff
368	Trap 16	Trap 16.5	12-Sep-19	Pitfall Trap	Pitfall Trap	Aphodius sticticus				K29	MinMammal-U-	No	Yes	Yes	Yes	Mid to Poor	Yes		Loaned For Virus stuff
369	Trap 16	Trap 16.6	12-Sep-19	Pitfall Trap	Pitfall Trap	Anoplotrupes stercorosus	F			K29	MinMammal-U-	No	Yes (strong)	Yes	Yes	Mid to Poor	Yes
370	Trap 16	Trap 16.7	12-Sep-19	Pitfall Trap	Pitfall Trap	Anoplotrupes stercorosus	F			K29	MinMammal-U-	No	Yes (strong)	Yes	Yes	Good to Mid	Yes		Loaned For Virus stuff
371	Trap 16	Trap 16.8	12-Sep-19	Pitfall Trap	Pitfall Trap	Anoplotrupes stercorosus	F			K29	MinMammal-U-	No	Yes	Yes	Yes	Good	Yes		Loaned For Virus stuff
372	Trap 16	Trap 16.9	12-Sep-19	Pitfall Trap	Pitfall Trap	Anoplotrupes stercorosus	F			K29	MinMammal-U-	No	Yes (strong)	Yes	Yes	Mid	Yes	Reverse Sequence higher quality	Loaned For Virus stuff
373	Trap 17	Trap 17.1	12-Sep-19	Pitfall Trap	Pitfall Trap	Aphodius sticticus				K29	MinMammal-U-	No	Yes	Yes	Yes	Good	No
374	Trap 17	Trap 17.2	12-Sep-19	Pitfall Trap	Pitfall Trap	Aphodius sticticus				K29	MinMammal-U-	No	No	No
375	Trap 17	Trap 17.3	12-Sep-19	Pitfall Trap	Pitfall Trap	Aphodius sticticus				K29	MinMammal-U-	No	Yes	Yes	Yes	Mid to Poor	Yes
376	Trap 18	Trap 18.1	12-Sep-19	Pitfall Trap	Pitfall Trap	Anoplotrupes stercorosus	F			K29	MinMammal-U-	No	Yes	Yes	Yes	Mid to Poor	Yes
377	Trap 18	Trap 18.2	12-Sep-19	Pitfall Trap	Pitfall Trap	Anoplotrupes stercorosus	E			K29	MinMammal-U-	No	No	No
378	Trap 18	Trap 18.3	12-Sep-19	Pitfall Trap	Pitfall Trap	Anoplotrupes stercorosus	F			K29	MinMammal-U-	No	Yes	Yes	Yes	Poor	Yes
