# Supplementary material for: Mammal dung–dung beetle trophic networks: an improved method based on gut-content DNA
Source: PeerJ. 2024 Mar 15;12:e16627. doi: 10.7717/peerj.16627 (PMC10946388; doi:10.7717/peerj.16627)
Supplement: Supplemental Information 8 [file peerj-12-16627-s008.csv]

Sequence ID	PCR Name	Blocking Primer	Aligned Seq	Individual ID	Aliment ID	Observation ID	Sequence Folder Name	Best Match	Percent Identity	Accession	Max Score	E score or Bit score	Length	Quality	Replacement	Remove	Comments
3_GF5_2_16mama2		NA	No	GF5.2		GF5		Homo sapiens	93.41%	MF621124.1	134	1.00E-27	107	93		Yes
9_ZD1_2_16smam2		NA	No	ZD1.2		ZD1		Equus asinus	91.92%	MZ042791.1	118	1.00E-22	105	84	Equus sp.	Yes
6_TD1_1_16smam1		NA	No	TD1.1		TD1		Homo sapiens	93.33%	Z65548.1	88.7	8.00E-14	67	51		Yes
11_GDBP1_2_16smam2		NA	No	GDBP1.2		GDBP		NA	NA	NA	NA	NA	138	60		Yes
21_k09BGF4_1_16smama1		NA	No	BGF4.1		BGF4		Macaca nigra	89.25%	MT300235.1	115	7.00E-22	92	58	mammal	Yes
19_k09BGO3_2_16smama2		NA	No	BGO3.2		BGO3		Chlamydomonas sp. CCAP 11/122	79.76%	FR865532.1	121	1.00E-22	453	69	Eukaryota	Yes
1_DBGC1_1_16smam		NA	Yes	DBGC1.1		DBGC1		Homo sapiens	94.24%	MF621124.1	207	3.00E-49	188	132		Yes
7_FD1_2_16smam		NA	Yes	FD1.2		FD1		Vulpes zerda	95.49%	KJ603240.1	211	2.00E-50	138	120		Yes
4_GP6_1_16smam		NA	Yes	GP6.1		GP6		Homo sapiens	92.70%	MF621124.1	196	4.00E-46	139	109		Yes
8_MD1_1_16smam1		NA	Yes	MD1.1		MD1		Macaca nigra	92.09%	MT300235.1	189	7.00E-44	143	120		Yes
10_SD1_1_16smam1		NA	Yes	SD1.1		SD1		Saimiri boliviensis	95.65%	KC959987.1	220	4.00E-53	216	130	Primate	Yes
3_K14_SPD12_25_MiMammal-U-F	K14	NA	No	SPD1.2	3_K14_SPD12_25_MiMammal-U-F	SPDUNG	20716EN-040	Ateles fusciceps	93.10%	AY012132.1	167	3.00E-37	117	74
13_K14_DB73_25_MiMammal-U-F	K14	NA	No	DB73	13_K14_DB73_25_MiMammal-U-F	73	20716EN-040	Ateles fusciceps	90.74%	AY012132.1	211	2.00E-50	161	51
15_K14_F33_26_MiMammal-U-R	K14	NA	No	F33	15_K14_F33_26_MiMammal-U-R	33	20716EN-040	Ateles fusciceps	96.20%	AY012132.1	255	9.00E-64	167	138
18_K13_F31_25_MiMammal-U-F	K14	NA	No	F31	18_K13_F31_25_MiMammal-U-F	31	20716EN-040	Alouatta palliata	93.71%	AF069964.1	215	4.00E-51	425	221
10_K14_DB18_25_MiMammal-U	K14	NA	Yes	DB18	DB18	18	20716EN-040	Alouatta palliata	97.67%	AF069964.1	368	2.00E-97	219	209
12_K14_DB88_25_MiMammal-U	K14	NA	Yes	DB88	DB88	88	20716EN-040	Alouatta palliata	98.61%	AF069964.1	383	5.00E-102	222	216
19_K13_F26_25_MiMammal-U	K13	NA	Yes	F26	F26	26	20716EN-040	Alouatta palliata	95.85%	AF069964.1	348	3.00E-91	300	191
16_K13_F34_25_MiMammal-U	K13	NA	Yes	F34	F34_1	34	20716EN-040	Ateles fusciceps	98.61%	AY012132.1	381	5.00E-101	509	208
17_K14_F34_25_MiMammal-U-F	K14	NA	Yes	F34	F34_1	34	20716EN-040	Ateles fusciceps	94.69%	AY012132.1	318	2.00E-82	214	156
8_K13_PD12_25_MiMammal-U	K13	NA	Yes	PD1.2	PD1.2	Puma Dung	20716EN-040	Puma concolor	97.22%	MH818222.1	363	7.00E-96	214	178
9_K14_PD13_25_MiMammal-U	K14	NA	Yes	PD1.3	PD1.3	Puma Dung	20716EN-040	Puma concolor	100.00%	MH818222.1	405	1.00E-108	223	217
4_K14_SPD13_25_MiMammal-U	K14	NA	Yes	SPD1.3	SPD13	SPDUNG	20716EN-040	Homo sapiens	99.55%	MH176335.1	403	4.00E-108	224	212
5_K13_SPD14_25_MiMammal-U	K13	NA	Yes	SPD1.4	SPD14	SPDUNG	20716EN-040	Ateles fusciceps	99.06%	AY012132.1	383	5.00E-102	225	211
6_K13_SPD15_25_MiMammal-U	K13	NA	Yes	SPD1.5	SPD15	SPDUNG	20716EN-040	Ateles fusciceps	98.62%	AY012132.1	387	4.00E-103	221	214
21_K14_WB2_25_MiMammal-U	K14	NA	Yes	WB2	WB2_1	trap 18 12-sep-2019	20716EN-040	Sciurus vulgaris	99.10%	MN122875.1	401	2.00E-107	226	218
20_K13_WB2_25_MiMammal-U	K13	NA	Yes	WB2	WB2	trap 18 12-sep-2019	20716EN-040	Sciurus vulgaris	99.54%	MN122875.1	394	3.00E-105	220	214
22_K13_WB3_25_MiMammal-U	K13	NA	Yes	WB3	WB3	trap 18 12-sep-2019	20716EN-040	Capreolus capreolus	91.11%	KJ681484.1	305	2.00E-78	333	205
23_K13_WB4_25_MiMammal-U	K13	NA	Yes	WB4	WB4	trap 18 11-sep-2018	20716EN-040	Homo sapiens	97.74%	MT872644.1	377	3.00E-100	221	211
24_K14_WB4_25_MiMammal-U	K14	NA	Yes	WB4	WB4_1	trap 18 11-sep-2018	20716EN-040	Homo sapiens	91.36%	KF162599.1	300	9.00E-77	330	139
2_K15_HC6_48_MinMammal-U-R	K15	NA	No	HC6	2_K15_HC6_48_MinMammal-U-R	DB6A	200903EN-031	Puma concolor	91.91%	MH818222.1	237	3.00E-58	173	65
6_K15_TF24_47_MinMammal-U-F	K15	NA	No	TF2.4	6_K15_TF24_47_MinMammal-U-F	F1WN1	200903EN-031	Homo sapiens	89.82%	MH894747.1	211	4.00E-50	335	108
13_K21_TFCSN12_50_16sMama2	K21	NA	No	TFCSN1.2	13_K21_TFCSN12_50_16sMama2	FCSN1	200903EN-031	Homo sapiens	98.75%	MT872644.1	143	4.00E-29	848	229
41_K23_DB23_50_16sMama2	K23	NA	No	DB3.2	41_K23_DB23_50_16sMama2	DB3	200903EN-031	Sudhausia crassa	99.12%	KJ877279.1	202	4.00E-47	870	233	None sense
41_K23_DB23_49_16sMama1	K23	NA	No	DB3.2	41_K23_DB23_49_16sMama1	DB3	200903EN-031	Sudhausia crassa	99.12%	KJ877279.1	207	3.00E-48	495	271	None sense
51_K24_SPD15_48_MinMammal-U-R	K24	NA	No	SPD1.5	51_K24_SPD15_48_MinMammal-U-R	SPDUNG	200903EN-031	Ateles fusciceps	98.29%	AY012132.1	292	2.00E-74	194	175
57_K24_TFCW416_48_MinMammal-U-R	K24	NA	No	TFCW4.1.6	57_K24_TFCW416_48_MinMammal-U-R	FCW.4	200903EN-031	Cebus capucinus	97.58%	JN400573.1	280	3.00E-71	166	101
61_K25_WB3_50_16sMama2	K25	NA	No	WB3	61_K25_WB3_50_16sMama2	trap 18 12-sep-2019	200903EN-031	Bos gaurus	90.36%	MK770201.1	108	1.00E-19	86	54	Bos sp.
66_K25_F1SN54_49_16sMama1	K25	NA	No	F1SN5.4	66_K25_F1SN54_49_16sMama1	F1SN5	200903EN-031	Alouatta palliata	95.65%	U38997.1	145	7.00E-31	94	61
69_K26_SPD27_50_16sMama2	K26	NA	No	SPD2.7	69_K26_SPD27_50_16sMama2	SPDung2	200903EN-031	Alouatta palliata	92.16%	U38997.1	124	3.00E-24	105	73
71_K26_SPD210_49_16sMama1	K26	NA	No	SPD2.1	71_K26_SPD210_49_16sMama1	SPDung2	200903EN-031	Klebsiella pneumoniae	75.77%	CP044376.1	178	7.00E-40	408	67	None sense
71_K26_SPD210_50_16sMama2	K26	NA	No	SPD2.1	71_K26_SPD210_50_16sMama2	SPDung2	200903EN-031	Ateles chamek	95.65%	OM329057.1	110	2.00E-19	403	60	Ateles sp.
40_K23_DB2_49_16sMama	K23	NA	Yes	DB2	DB2_1	DB2	200903EN-031	Ateles belzebuth	96.21%	KC757386.1	209	1.00E-49	136	123	Ateles sp.
24_K22_DB2_47_MinMammal-U	K22	NA	Yes	DB2	DB2	DB2	200903EN-031	Ateles fusciceps	99.07%	AY012132.1	378	2.00E-100	225	214
45_K23_DB6_49_16sMama	K23	NA	Yes	DB6	DB6_1	DB6	200903EN-031	Alouatta palliata	99.25%	U38997.1	233	1.00E-56	139	129
30_K22_DB6_48_MinMammal-U	K22	NA	Yes	DB6	DB6	DB6	200903EN-031	Alouatta palliata	99.07%	AF069964.1	381	2.00E-101	220	216
31_K22_DB7_47_MinMammal-U	K22	NA	Yes	DB7	DB7	DB7	200903EN-031	Alouatta palliata	97.66%	AF069964.1	366	6.00E-97	243	208
25_K22_DB31_47_MinMammal-U	K22	NA	Yes	DB3.1	DB31_1	DB3	200903EN-031	Cebus capucinus	99.07%	JN400573.1	388	1.00E-103	219	215
72_K26_DB31_49_16sMama1	K26	NA	Yes	DB3.1	DB31	DB3	200903EN-031	Cebus albifrons	97.69%	AJ309866.1	222	2.00E-53	259	126	Cebus sp.
26_K22_DB32_47_MinMammal-U	K22	NA	Yes	DB3.2	DB32_1	DB3	200903EN-031	Cebus capucinus	99.07%	JN400573.1	388	1.00E-103	224	219
73_K26_DB32_49_16sMama	K26	NA	Yes	DB3.2	DB32	DB3	200903EN-031	Cebus albifrons	96.92%	AJ309866.1	217	2.00E-51	543	171	Cebus sp.
27_K22_DB33_47_MinMammal-U	K22	NA	Yes	DB3.3	DB33	DB3	200903EN-031	Cebus capucinus	99.07%	JN400573.1	388	1.00E-103	238	230
42_K23_DB34_49_16sMama	K23	NA	Yes	DB3.4	DB34	DB34	200903EN-031	Afissula sp. HK-2013	87.39%	AB872017.1	268	3.00E-67	370	353	None sense
28_K22_DB51_47_MinMammal-U	K22	NA	Yes	DB5.1	DB51	DB5(A)	200903EN-031	Panthera onca	98.18%	KP202264.1	383	1.00E-101	322	135
29_K22_DB52_47_MinMammal-U	K22	NA	Yes	DB5.2	DB52	DB5(B)	200903EN-031	Dasypus novemcinctus	90.41%	NC_001821.1	287	8.00E-73	356	147
7_K20_F1SN52_47_MinMammal-U	K20	NA	Yes	F1SN5.2	F1SN52	F1SN5	200903EN-031	Ateles fusciceps	99.53%	AY012132.1	392	9.00E-105	227	219
65_K25_F1SN53_49_16sMama1	K25	NA	Yes	F1SN5.3	F1SN53_1	F1SN5	200903EN-031	Alouatta palliata	100.00%	U38997.1	235	9.00E-58	135	127
58_K24_F1SN53_47_MinMammal-U	K24	NA	Yes	F1SN5.3	F1SN53	F1SN5	200903EN-031	Alouatta palliata	99.07%	AF069964.1	388	1.00E-103	250	238
58_K24_F1SN53_47_MinMammal-U	K24	NA	Yes	F1SN5.3	F1SN53_2	F1SN5	200903EN-031	Alouatta palliata	99.07%	AF069964.1	388	1.00E-103	219	215
9_K20_F1SN54_47_MinMammal-U	K20	NA	Yes	F1SN5.4	F1SN54_1	F1SN5	200903EN-031	Caluromys philander	95.89%	AF038014.1	353	7.00E-93	319	214	Caluromys sp.
59_K24_F1SN54_47_MinMammal-U	K24	NA	Yes	F1SN5.4	F1SN54	F1SN5	200903EN-031	Caluromys philander	94.95%	AF038014.1	340	6.00E-89	393	265	Caluromys sp.
67_K25_F1SN55_49_16sMama1	K25	NA	Yes	F1SN5.5	F1SN55_1	F1SN5	200903EN-031	Alouatta palliata	100.00%	U38997.1	239	2.00E-58	310	130
10_K20_F1SN55_47_MinMammal-U	K20	NA	Yes	F1SN5.5	F1SN55	F1SN5	200903EN-031	Alouatta palliata	98.62%	AF069964.1	383	1.00E-101	383	242
68_K25_F1SN56_49_16sMama	K25	NA	Yes	F1SN5.6	F1SN56_1	F1SN5	200903EN-031	Alouatta palliata	99.24%	U38997.1	237	3.00E-58	139	128
11_K20_F1SN56_47_MinMammal-U	K20	NA	Yes	F1SN5.6	F1SN56_1	F1SN5	200903EN-031	Alouatta palliata	99.07%	AF069964.1	388	1.00E-103	220	217
12_K20_F1SN57_47_MinMammal-U	K20	NA	Yes	F1SN5.7	F1SN57	F1SN5	200903EN-031	Alouatta palliata	99.07%	AF069964.1	388	1.00E-103	247	228
36_K23_HC31_49_16sMama	K23	NA	Yes	HC3.1	HC31_1	HC3	200903EN-031	Ateles belzebuth	96.92%	KC757386.1	217	3.00E-52	132	127	Ateles sp.
19_K22_HC31_47_MinMammal-U	K22	NA	Yes	HC3.1	HC31	HC3	200903EN-031	Ateles fusciceps	99.53%	AY012132.1	388	1.00E-103	248	233
37_K23_HC32_49_16sMama	K23	NA	Yes	HC3.2	HC32_1	HC3	200903EN-031	Ateles belzebuth	97.04%	KC757386.1	226	5.00E-55	138	127	Ateles sp.
20_K22_HC32_47_MinMammal-U	K22	NA	Yes	HC3.2	HC32	HC3	200903EN-031	Ateles fusciceps	99.53%	AY012132.1	392	9.00E-105	216	215
21_K22_PD21_47_MinMammal-U	K22	NA	Yes	PD2.1	PD21	Puma Dung	200903EN-031	Puma concolor	96.30%	MH818222.1	353	4.00E-93	221	164
22_K22_PD22_47_MinMammal-U	K22	NA	Yes	PD2.2	PD22	Puma Dung	200903EN-031	Puma concolor	98.09%	MH818222.1	363	7.00E-96	212	157
60_K25_SPD15_49_16sMama1	K25	NA	Yes	SPD1.5	SPD1	SPDUNG	200903EN-031	Ateles belzebuth	97.71%	KC757386.1	224	2.00E-54	133	125	Ateles sp.
14_K22_SPD22_47_MinMammal-U	K22	NA	Yes	SPD2.2	SPD22_1	SPDung2	200903EN-031	Ateles fusciceps	99.08%	AY012132.1	392	1.00E-104	247	234
33_K23_SPD22_49_16sMama	K23	NA	Yes	SPD2.2	SPD22	SPDung2	200903EN-031	Ateles belzebuth	98.51%	KC757386.1	237	6.00E-58	296	264	Ateles sp.
34_K23_SPD24_50_16sMama	K23	NA	Yes	SPD2.4	SPD24_1	SPDung2	200903EN-031	Alouatta palliata	98.40%	U38997.1	220	2.00E-53	134	126
15_K22_SPD24_48_MinMammal-U	K22	NA	Yes	SPD2.4	SPD24	SPDung2	200903EN-031	Alouatta palliata	99.07%	AF069964.1	388	1.00E-103	219	216
35_K23_SPD25_49_16sMama	K23	NA	Yes	SPD2.5	SPD25_1	SPDung2	200903EN-031	Ateles belzebuth	98.46%	KC757386.1	228	1.00E-55	133	130	Ateles sp.
16_K22_SPD25_48_MinMammal-U	K22	NA	Yes	SPD2.5	SPD25	SPDung2	200903EN-031	Ateles fusciceps	99.53%	AY012132.1	392	9.00E-105	218	215
70_K26_SPD28_49_16sMama	K26	NA	Yes	SPD2.8	SPD28	SPDung2	200903EN-031	Ateles belzebuth	98.47%	KC757386.1	230	4.00E-56	133	130	Ateles sp.
17_K22_SPD29_47_MinMammal-U	K22	NA	Yes	SPD2.9	SPD29	SPDung2	200903EN-031	Alouatta palliata	99.07%	AF069964.1	388	1.00E-103	220	215
18_K22_SPD210_47_MinMammal-U	K22	NA	Yes	SPD2.1	SDPD1	SPDung2	200903EN-031	Ateles fusciceps	93.43%	AY012132.1	292	8.00E-75	206	143
3_K15_TF11_47_MinMammal-U	K15	NA	Yes	TF1.1	TF11	F1W.08	200903EN-031	Panthera onca	99.10%	KP202264.1	396	7.00E-106	231	216
4_K15_TF22_48_MinMammal-U	K15	NA	Yes	TF2.2	TF22	F1WN1	200903EN-031	Homo sapiens	98.19%	MT872644.1	385	2.00E-102	252	200
5_K15_TF23_48_MinMammal-U	K15	NA	Yes	TF2.3	TF23	F1WN1	200903EN-031	Alouatta palliata	99.08%	AF069964.1	390	4.00E-104	245	201
1_K15_TFC16_48_MinMammal-U	K15	NA	Yes	TFC1.6	TFC16	FCW.17	200903EN-031	Homo sapiens	96.43%	MF058121.1	366	7.00E-97	257	200
55_K24_TFCW411_48_MinMammal-U	K24	NA	Yes	TFCW4.1.1	TFCW411	FCW.4	200903EN-031	Cebus capucinus	93.52%	JN400573.1	320	8.00E-83	388	182
52_K24_WB3_48_MinMammal-U	K24	NA	Yes	WB3	WB3	trap 18 12-sep-2019	200903EN-031	Capreolus capreolus	91.40%	KJ681482.1	298	2.00E-76	246	210
53_K24_WB4_47_MinMammal-U	K24	NA	Yes	WB4	WB4	trap 18 11-sep-2018	200903EN-031	Homo sapiens	89.95%	MK217254.1	255	2.00E-63	317	171
54_K24_WB5_48_MinMammal-U	K24	NA	Yes	WB5	WB5	trap 18 11-sep-2018	200903EN-031	Homo sapiens	97.63%	MT872644.1	361	3.00E-95	239	142
1_SPD1_3_28_1_38_mini_mama_1	K28	5	No	SPD1.3	1_SPD1_3_28_1_38_mini_mama_1	SPDUNG	201203EN-011	Homo sapiens	98.82%	MH176335.1	302	1.00E-77	170	111
2_SPD1_3_28_1_38_mini_mama_1	K28	20	No	SPD1.3	2_SPD1_3_28_1_38_mini_mama_1	SPDUNG	201203EN-011	Alouatta palliata	96.00%	AF069964.1	279	6.00E-71	178	145
4_TFC1_6_28_1_38_mini_mama	K28	10	Yes	TFC1.6	4	FCW.17	201203EN-011	Aplysia parvula	100.00%	HQ833923.1	54.7	0.005	233	197	Animal		Multiple 100% id hits all animals but from many groups
5_SPD1_3_28_1_38_mini_mama	K28	10	Yes	SPD1.3	5	SPDUNG	201203EN-011	Homo sapiens	94.14%	LS997680.1	339	1.00E-88	242	160
7_WB4_28_1_38_mini_mama	K28	20	Yes	WB4	7	trap 18 11-sep-2018	201203EN-011	Ateles fusciceps	98.60%	AY012132.1	379	8.00E-101	247	195			Drop bc clearly contamination
8_APS106_1_27_1_38_mini_mama	K27	NA	No	APS.106.1	8_APS106_1_27_1_38_mini_mama_1	APS.106	201203EN-011	NA	NA	NA	NA	NA	320	62	None sense		Drop bc no matchs
10_APS106_3_27_1_39_mini_mama	K27	NA	No	APS.106.1	10_APS106_3_27_1_39_mini_mama_2	APS.106	201203EN-011	Homo sapiens	99%	MT872644.1	287	3.00E-73	158	122
11_APE59_2_27_1_38_mini_mama	K27	NA	No	APE.59.2	11_APE59_2_27_1_38_mini_mama_1	APE.59	201203EN-011	Cebus capucinus	87.73%	JN400573.1	187	3.00E-43	172	84
14_APE59_5_27_1_38_mini_mama	K27	NA	No	APE.59.5	14_APE59_5_27_1_38_mini_mama_1	APE.59	201203EN-011	Homo sapiens	87.35%	MN849733.1	189	9.00E-44	170	54
15_APE59_6_27_1_38_mini_mama	K27	NA	Yes	APE.59.6	15	APE.59	201203EN-011	Alouatta palliata	99.06%	AF069964.1	381	2.00E-101	225	210
16_APE59_8_27_1_38_mini_mama	K27	NA	No	APE.59.8	16_APE59_8_27_1_38_mini_mama_1	APE.59	201203EN-011	Homo sapiens	100.00%	MH176335.1	313	5.00E-81	173	169
17_APE59_9_27_1_39_mini_mama	K27	NA	No	APE.59.9	17_APE59_9_27_1_39_mini_mama_2	APE.59	201203EN-011	NA	NA	NA	NA	NA	188	50	None sense
18_APE59_10_27_1_38_mini_mama	K27	NA	No	APE.59.10	18_APE59_10_27_1_38_mini_mama_1	APE.59	201203EN-011	Cebus capucinus	90.62%	JN400573.1	211	2.00E-50	189	61
19_APE59_11_27_1_39_mini_mama	K27	NA	Yes	APE.59.11	19	APE.59	201203EN-011	Ateles fusciceps	99.53%	AY012132.1	392	2.00E-104	352	230
20_APE59_12_27_1_38_mini_mama	K27	NA	Yes	APE.59.12	20	APE.59	201203EN-011	Alouatta palliata	98.61%	AF069964.1	383	6.00E-102	241	191
21_APE59_13_27_1_38_mini_mama	K27	NA	No	APE.59.13	21_APE59_13_27_1_38_mini_mama_1	APE.59	201203EN-011	NA	NA	NA	NA	NA	246	84	None sense		Forward
21_APE59_13_27_1_39_mini_mama	K27	NA	No	APE.59.13	21_APE59_13_27_1_39_mini_mama_2	APE.59	201203EN-011	Homo sapiens	96.30%	KY680997.1	130	2.00E-26	78	53			Reverse
22_APE59_14_27_1_39_mini_mama	K27	NA	No	APE.59.14	22_APE59_14_27_1_39_mini_mama_2	APE.59	201203EN-011	Homo sapiens	96.30%	KY680997.1	130	2.00E-26	178	57
23_APE59_15_27_1_38_mini_mama	K27	NA	Yes	APE.59.15	23	APE.59	201203EN-011	Homo sapiens	98.61%	NG_009191.3	381	2.00E-101	227	192
24_APE59_16_27_1_38_mini_mama	K27	NA	Yes	APE.59.16	24	APE.59	201203EN-011	Homo sapiens	99.54%	MT872644.1	398	2.00E-106	238	206
26_APE59_23_27_1_38_mini_mama	K27	NA	Yes	APE.59.23	26	APE.59	201203EN-011	Homo sapiens	99.55%	MT872644.1	401	2.00E-107	252	221
27_APE59_24_27_1_38_mini_mama	K27	NA	No	APE.59.24	27_APE59_24_27_1_38_mini_mama_1	APE.59	201203EN-011	Homo sapiens	96.36%	MF523121.1	270	3.00E-68	169	124
28_APE59_25_27_1_38_mini_mama	K27	NA	Yes	APE.59.25	28	APE.59	201203EN-011	Homo sapiens	99.55%	MH176335.1	401	2.00E-107	225	219
29_F1K1_2_27_1_38_mini_mama	K27	NA	Yes	F1K1.2	29	F1K1	201203EN-011	Homo sapiens	95.07%	LS997680.1	353	5.00E-93	257	155
30_F1K1_8_27_1_38_mini_mama	K27	NA	No	F1K1.8	30_F1K1_8_27_1_38_mini_mama_1	F1K1	201203EN-011	Alouatta palliata	98.82%	AF069964.1	302	1.00E-77	172	136
31_F1K1_9_27_1_38_mini_mama	K27	NA	Yes	F1K1.9	31	F1K1	201203EN-011	Homo sapiens	97.74%	MT872644.1	377	3.00E-100	226	200
32_F1K1_11_27_1_39_mini_mama	K27	NA	No	F1K1.11	32_F1K1_11_27_1_39_mini_mama_2	F1K1	201203EN-011	Homo sapiens	97.24%	MH894747.1	303	4.00E-78	185	153
33_F1K1_15_27_1_39_mini_mama	K27	NA	No	F1K1.15	33_F1K1_15_27_1_39_mini_mama_2	F1K1	201203EN-011	Homo sapiens	98.26%	MT872644.1	300	3.00E-74	172	145
34_F1K1_18_27_1_38_mini_mama	K27	NA	Yes	F1K1.18	34	F1K1	201203EN-011	Homo sapiens	97.75%	MT872644.1	381	4.00E-101	415	252
35_F1K1_19_27_1_38_mini_mama	K27	NA	Yes	F1K1.19	35	F1K1	201203EN-011	Homo sapiens	99.55%	MH176335.1	403	5.00E-108	245	213
36_F1K1_20_27_1_38_mini_mama	K27	NA	Yes	F1K1.20	36	F1K1	201203EN-011	Homo sapiens	99.55%	MH176335.1	401	2.00E-107	222	219
37_F1K1_21_27_1_38_mini_mama	K27	NA	Yes	F1K1.21	37	F1K1	201203EN-011	Homo sapiens	99.54%	MT872644.1	398	2.00E-106	220	220
Trap13_1_MinMammal-U-F	K29	NA	No	Trap 13.1	Trap13_1_MinMammal-U-F	Trap13	210615EN-057	Myodes glareolus	90.51%	MN103044.1	175	2.00E-39	136	77
Trap13_1_MinMammal-U-R	K29	NA	No	Trap 13.1	Trap13_1_MinMammal-U-R	Trap13	210615EN-057	Myodes glareolus	86.88%	MN103044.1	187	5.00E-43	164	73
Trap13_3_MinMammal-U	K29	NA	Yes	Trap 13.3	Trap13_3_MinMammal	Trap13	210615EN-057	Puma concolor	100.00%	MH818222.1	405	1.00E-108	229	221	Feline		Possible contamination
Trap13_4_MinMammal-U	K29	NA	Yes	Trap 13.4	Trap13_4_MinMammal	Trap13	210615EN-057	Apodemus flavicollis	95.93%	MN122902.1	357	8.00E-94	491	316
Trap13_5_MinMammal-U-F	K29	NA	No	Trap 13.5	Trap13_5_MinMammal-U-F	Trap13	210615EN-057	NA	NA	NA	NA	NA	199	85
Trap13_5_MinMammal-U-R	K29	NA	No	Trap 13.5	Trap13_5_MinMammal-U-R	Trap13	210615EN-057	NA	NA	NA	NA	NA	198	80
Trap14_3_MinMammal-U	K29	NA	Yes	Trap 14.3	Trap14_3_MinMammal	Trap14	210615EN-057	Apodemus flavicollis	95.15%	MN122902.1	355	1.00E-93	235	209
Trap15_1_MinMammal-U-F	K29	NA	No	Trap 15.1	Trap15_1_MinMammal-U-F	Trap15	210615EN-057	Apodemus flavicollis	89.44%	MN122902.1	174	2.00E-39	158	81
Trap15_1_MinMammal-U-R	K29	NA	No	Trap 15.1	Trap15_1_MinMammal-U-R	Trap15	210615EN-057	Apodemus hermonensis	90.08%	AJ311134.1	156	8.00E-34	142	76
Trap15_2_MinMammal-U-F	K29	NA	No	Trap 15.2	Trap15_2_MinMammal-U-F	Trap15	210615EN-057	NA	NA	NA	NA	NA	141	83
Trap15_2_MinMammal-U-R	K29	NA	No	Trap 15.2	Trap15_2_MinMammal-U-R	Trap15	210615EN-057	NA	NA	NA	NA	NA	177	80
Trap15_3_MinMammal	K29	NA	Yes	Trap 15.3	Trap15_3_MinMammal	Trap15	210615EN-057	Apodemus flavicollis	97.33%	MN122902.1	379	8.00E-101	228	216
Trap15_4_MinMammal-U-F	K29	NA	No	Trap 15.4	Trap15_4_MinMammal-U-F	Trap15	210615EN-057	NA	NA	NA	NA	NA	196	95
Trap15_4_MinMammal-U-R	K29	NA	No	Trap 15.4	Trap15_4_MinMammal-U-R	Trap15	210615EN-057	Sus scrofa	87.25%	MK248682.1	108	3.00E-19	181	94
Trap15_5_MinMammal	K29	NA	Yes	Trap 15.5	Trap15_5_MinMammal	Trap15	210615EN-057	Apodemus flavicollis	98.63%	MN122902.1	387	4.00E-103	224	218
Trap15_6_MinMammal	K29	NA	Yes	Trap 15.6	Trap15_6_MinMammal	Trap15	210615EN-057	Apodemus flavicollis	98.61%	MN122902.1	383	6.00E-102	225	205
Trap15_7_MinMammal-U-F	K29	NA	No	Trap 15.7	Trap15_7_MinMammal-U-F	Trap15	210615EN-057	Apodemus flavicollis	87.67%	MN122902.1	167	4.00E-37	164	84
Trap15_8_MinMammal-U-F	K29	NA	No	Trap 15.8	Trap15_8_MinMammal-U-F	Trap15	210615EN-057	NA	NA	NA	NA	NA	170	82
Trap16_1_MinMammal	K29	NA	Yes	Trap 16.1	Trap16_1_MinMammal	Trap16	210615EN-057	Apodemus flavicollis	99.55%	MN122902.1	403	4.00E-108	225	221
Trap16_2_MinMammal	K29	NA	Yes	Trap 16.2	Trap16_2_MinMammal	Trap16	210615EN-057	Apodemus flavicollis	96.49%	MN122902.1	370	5.00E-98	235	220
Trap16_3_MinMammal	K29	NA	Yes	Trap 16.3	Trap16_3_MinMammal	Trap16	210615EN-057	Apodemus flavicollis	99.55%	MN122902.1	403	4.00E-108	223	216
Trap16_4_MinMammal	K29	NA	Yes	Trap 16.4	Trap16_4_MinMammal	Trap16	210615EN-057	Apodemus flavicollis	98.21%	MN122902.1	387	4.00E-103	225	213
Trap16_5_MinMammal-U-F	K29	NA	No	Trap 16.5	Trap16_5_MinMammal-U-F	Trap16	210615EN-057	NA	NA	NA	NA	NA	100	56
Trap16_5_MinMammal-U-R	K29	NA	No	Trap 16.5	Trap16_5_MinMammal-U-R	Trap16	210615EN-057	Apodemus sylvaticus	86.92%	NC_049122.1	145	2.00E-30	136	58
Trap16_6_MinMammal-U-F	K29	NA	No	Trap 16.6	Trap16_6_MinMammal-U-F	Trap16	210615EN-057	Apodemus flavicollis	87.10%	MN122902.1	204	4.00E-48	186	106
Trap16_6_MinMammal-U-R	K29	NA	No	Trap 16.6	Trap16_6_MinMammal-U-R	Trap16	210615EN-057	NA	NA	NA	NA	NA	177	80
Trap16_7_MinMammal	K29	NA	Yes	Trap 16.7	Trap16_7_MinMammal	Trap16	210615EN-057	Apodemus flavicollis	94.17%	MN122902.1	311	3.00E-80	217	180
Trap16_8_MinMammal	K29	NA	Yes	Trap 16.8	Trap16_8_MinMammal	Trap16	210615EN-057	Apodemus flavicollis	96.62%	MN122902.1	339	1.00E-88	207	189
Trap16_9_MinMammal	K29	NA	Yes	Trap 16.9	Trap16_9_MinMammal	Trap16	210615EN-057	Sorex araneus	95.11%	MN122909.1	353	9.00E-93	407	259
Trap17_1_MinMammal	K29	NA	Yes	Trap 17.1	Trap17_1_MinMammal	Trap17	210615EN-057	Garrulus glandarius	97.82%	JN018413.1	396	8.00E-106	230	229
Trap17_3_MinMammal	K29	NA	Yes	Trap 17.3	Trap17_3_MinMammal	Trap17	210615EN-057	Bos taurus	92.09%	MZ901759.1	250	2.00E-61	697	242
Trap18_1_MinMammal-U-F	K29	NA	No	Trap 18.1	Trap18_1_MinMammal-U-F	Trap18	210615EN-057	NA	NA	NA	NA	NA	187	104
Trap18_1_MinMammal-U-R	K29	NA	No	Trap 18.1	Trap18_1_MinMammal-U-R	Trap18	210615EN-057	NA	NA	NA	NA	NA	122	50
