# Supplementary material for: Mammal dung–dung beetle trophic networks: an improved method based on gut-content DNA
Source: PeerJ. 2024 Mar 15;12:e16627. doi: 10.7717/peerj.16627 (PMC10946388; doi:10.7717/peerj.16627)
Supplement: Supplemental Information 9 [file peerj-12-16627-s009.csv]

beetle	gut	hours
1	empty	8
2	empty	8
3	empty	8
4	empty	8
5	full	8
6	full	8
7	full	8
8	full	8
9	full	8
10	full	8
11	full	8
12	full	8
13	full	8
14	full	8
15	full	8
16	empty	24
17	empty	24
18	empty	24
19	empty	24
20	empty	24
21	empty	24
22	empty	24
23	empty	24
24	empty	24
25	empty	24
26	empty	24
27	empty	24
28	empty	24
29	empty	24
30	empty	24
31	empty	24
32	empty	24
33	full	24
34	full	24
35	full	24
36	full	24
37	full	24
38	full	24
39	full	24
40	full	24
41	full	24
42	full	24
43	full	24
44	full	24
45	full	24
46	full	24
47	full	24
48	full	24
49	full	24
50	full	24
51	full	24
52	full	24
53	full	24
54	full	24
55	full	24
56	full	24
57	full	24
58	full	24
59	full	24
60	empty	48
61	empty	48
62	empty	48
63	empty	48
64	empty	48
65	empty	48
66	empty	48
67	empty	48
68	empty	48
69	empty	48
70	full	48
71	full	48
72	full	48
73	full	48
74	full	48
75	full	48
76	full	48
77	full	48
78	full	48
79	full	48
80	full	48
81	full	48
82	full	48
83	full	48
