# Supplementary material for: Mammal dung–dung beetle trophic networks: an improved method based on gut-content DNA
Source: PeerJ. 2024 Mar 15;12:e16627. doi: 10.7717/peerj.16627 (PMC10946388; doi:10.7717/peerj.16627)
Supplement: Supplemental Information 13 [file peerj-12-16627-s013.csv]

Fed or Ufed	Gut
F	E
F	E
F	E
F	E
F	E
F	E
F	E
F	E
F	E
F	E
F	NE
F	NE
F	NE
F	NE
F	NE
F	NE
F	NE
F	NE
F	NE
F	F
U	E
U	E
U	E
U	E
U	E
U	NE
U	NE
U	NE
U	NE
U	NE
U	F
U	F
U	F
U	F
U	F
U	F
U	F
U	F
U	F
U	F
