# Supplementary material for: Mammal dung–dung beetle trophic networks: an improved method based on gut-content DNA
Source: PeerJ. 2024 Mar 15;12:e16627. doi: 10.7717/peerj.16627 (PMC10946388; doi:10.7717/peerj.16627)
Supplement: Supplemental Information 14 [file peerj-12-16627-s014.zip]

Archive with 6 entries (6 files):
- 1) dominace analysis.R
- 2) network analysis.R
- 3) Gut Fullness.R
- 4) Summary Stats.R
- NK ad edited.fas
- NK ad raw data.ab1
