# Supplementary material for: Mammal dung–dung beetle trophic networks: an improved method based on gut-content DNA
Source: PeerJ. 2024 Mar 15;12:e16627. doi: 10.7717/peerj.16627 (PMC10946388; doi:10.7717/peerj.16627)
Supplement: Supplemental Information 14 [file peerj-12-16627-s014.zip › 1) dominace analysis.R]

### Dung Beetle Diets Dominace Analysis 
# Name: Karen M. Pedersen
# Date: 24 June 2022

# R version 3.6.3 (2020-02-29) -- "Holding the Windsock"
# Copyright (C) 2020 The R Foundation for Statistical Computing
# Platform: x86_64-apple-darwin15.6.0 (64-bit)

# Pakeges:bipartite, stringr, dplyr, plyr
#### Analysis of initial PCR Results


### Objectives of Statistical Analysis 
#1) Does collection method predict positive result?
#2) Does gut fullness predict a positive result?
#3) Does DNA concentration predict positive result?
#4) Does purity predict positive result?
#5) Does beetle species predict positive result?
#6) Does PCR Primer predict sequence quality, or success?


###############################################################
# we will do an additional quality control step and remove all results with a percent ID lower than 90

library(bipartite)
library(stringr)
library(dplyr)
library(plyr)
library(tidyr)
library(dominanceanalysis) #outdated older version of r needed
library(vegan)
library(domir)

gut_dna <- read.csv("Master_Sheet_for_Dung_Beetle_DNA_Results_2022.csv", stringsAsFactors = FALSE)
results <- read.csv("BLAST_RESULTS_PROOF_OF_CONSCEPT.csv", stringsAsFactors = FALSE)

suc <- results$Individual.ID
tot <- gut_dna$Unique.Sample.ID
suc%in%tot
results$match <- suc%in%tot
unique(suc)

#unmatched <- results[,c(5,19)]

data2 <- merge(results, gut_dna, by.x = c("Individual.ID","PCR.Name"), by.y = c("Unique.Sample.ID","PCR.Name"), all.x = T)
str(data2)
length(unique(data2$Individual.ID))# 113 beetles
# 172 sequences
data2$name <- paste(data2$Sequence.ID, data2$PCR.Name, data2$Blocking.Primer.y, sep = "_")
#write.csv(data2, "for archive.csv")

#now clean up the mess we made 
data_cleaning <- subset(data2, Collection.Method !="") %>% droplevels()# remove non beetle gut samples
#153 samples

data_clean_gen <- subset(data_cleaning, Percent.Identity >= 90) %>% droplevels()
length(unique(data_clean_gen$Individual.ID))# 79 beetles
# 119 sequences (beetles sequences)


data_clean_sp <- subset(data_cleaning, Percent.Identity >= 97) %>% droplevels()
length(unique(data_clean_sp$Individual.ID))# 59 beetles
# 89 sequences

data_clean_clean <- subset(data_cleaning, Percent.Identity >= 99) %>% droplevels()
length(unique(data_clean_clean)) # 45


################ just look are what is likely to result in something that gets sent to sequencing 
gut_dna <- subset(gut_dna, Collection.Method != "") %>% droplevels()
gut_dna$Pos <-ifelse(gut_dna$Positive == "Yes", 1, 0) # 1 for a true statement and 0 for a false statement
pos <- subset(gut_dna, Pos == 1) %>% droplevels() # 184

dups <- duplicated(gut_dna)
table(dups)
gut_dna_clean<- gut_dna[!duplicated(gut_dna), ]
length(unique(gut_dna_clean$Unique.Sample.ID)) # 177 beetles
dups <- duplicated(gut_dna_clean)

table(dups)
length(unique(gut_dna_clean$Unique.Sample.ID)) # 177

hand <- subset(gut_dna_clean, Collection.Method == "Hand Collected")
length(unique(hand$Unique.Sample.ID)) # 41 beetles
pitfallTrap <- subset(gut_dna_clean, Collection.Method == "Pitfall Trap")
length(unique(pitfallTrap$Unique.Sample.ID))

mylogit <- glm(Pos ~  Gut + Collection.Method + PCR.Primers + DNA.Concentration.ng.uL, data = gut_dna_clean, family = "binomial"(link = "logit"))
summary(mylogit) ### primers are a good indicator of the results
#plot(mylogit)
exp(coef(mylogit))
anova(mylogit, test="Chisq")

### dominace analysis

library(pscl)
pR2(mylogit)
da.glm.fit()("names")

dapres<-dominanceAnalysis(mylogit)

domir(Pos ~  Gut + Collection.Method + PCR.Primers + DNA.Concentration.ng.uL, mylogit, data = gut_dna_clean)

getFits(dapres,"r2.m")
contributionByLevel(dapres,fit.functions="r2.m")
plot(dapres, which.graph ="conditional",fit.function = "r2.m")


averageContribution(dapres,fit.functions = "r2.m")
# Average Contribution by predictor
#      Gut     Collection.Method  PCR.Primers      DNA.Concentration.ng.uL
# r2.m 0.369             0.023       0.011            0.32
plot(dapres, which.graph ="general",fit.function = "r2.m")
