# Supplementary material for: Mammal dung–dung beetle trophic networks: an improved method based on gut-content DNA
Source: PeerJ. 2024 Mar 15;12:e16627. doi: 10.7717/peerj.16627 (PMC10946388; doi:10.7717/peerj.16627)
Supplement: Supplemental Information 14 [file peerj-12-16627-s014.zip › 2) network analysis.R]

### Dung Beetle Diets Network Analysis
# Name: Karen M. Pedersen
# Date: 28 June 2022

# R version 3.6.3 (2020-02-29) -- "Holding the Windsock"
# Copyright (C) 2020 The R Foundation for Statistical Computing
# Platform: x86_64-apple-darwin15.6.0 (64-bit)

# Pakeges:bipartite, stringr, dplyr, plyr
#### Analysis of initial networks
library(bipartite)
library(vegan)

length(unique(data_clean_gen$Individual.ID)) # 82
length(unique(data_clean_gen$Beetle.Species)) # 8

table(data_clean_gen$Individual.ID, data_clean_gen$Best.Match)

# to visualize just how much of a mess we have
web_all <- table(data_clean_gen$Beetle.Species, data_clean_gen$Best.Match, exclude = "")### remove 0 results
web_all
plotweb(web_all, text.rot = 90, y.lim = c(-1.7,4), col.interaction = "dark golden rod")

web_sp_all <- table(data_clean_sp$Beetle.Species, data_clean_sp$Best.Match, exclude = "")
web_sp_all
plotweb(web_sp_all,text.rot = 90, y.lim = c(-1.7,4), col.interaction = "dark golden rod")

#####%%%%%%%%%%%%%%%%%%%%%%%%%%%%%%%%%%%%%%%%%%%%%%%%%%%%%%%%%%%%%%%%%%%%%%%%%%%%%%%%%%%#####
#remove beetles from Germany
ecuador_gen <- subset(data_clean_gen, Beetle.Species !="Anoplotrupes stercorosus")
ecuador_gen <- subset(ecuador_gen, Beetle.Species != "Aphodius sticticus") %>% droplevels()
length(unique(ecuador_gen$Individual.ID))#61 beetles


# remove obviously impossible results from Ecuador subset, and humans(likely contamination)
# Homo sapiens
# Aplysia parvula
# Sudhausia crassa


ecuador_gen <- subset(ecuador_gen, Best.Match != "Homo sapiens")
ecuador_gen <- subset(ecuador_gen, Best.Match != "Aplysia parvula") 
ecuador_gen <- subset(ecuador_gen, Best.Match != "Sudhausia crassa") %>% droplevels()


#resolution at genus level split out the genus
ecuador_gen[c("Genus", "Species")] <- str_split_fixed(ecuador_gen$Best.Match, " ",2)
ecuador_gen$Genus2 <- paste0(ecuador_gen$Genus," sp.")
length(unique(ecuador_gen$Individual.ID))#41
length(ecuador_gen$Best.Match)#63
#DATA DESCPRITION
# mamm_summary_tbl <- ecuador_gen %>% dplyr::count(Best.Match, primer)
# arrange(mamm_summary_tbl, primer)
# collection <- ecuador_gen %>% dplyr::count(Best.Match, Collection.Method, primer)
# collection_ord <- arrange(collection, Collection.Method)
# split(collection_ord, as.factor(collection_ord$primer))


web_ecuador <- table(ecuador_gen$Beetle.Species, ecuador_gen$Genus2, exclude = "")
#pdf("ecuador web.pdf")
plotweb(web_ecuador,text.rot = 90, y.lim = c(-1.7,4), col.interaction = "dark golden rod")
#dev.off()

# Network Statistics
H2fun(web_ecuador) ### H2' = 0.4866338
obs=unlist(networklevel(web_ecuador, index="H2")) ## observed value for the network
obs
nulls=nullmodel(web_ecuador, N=10000, method="r2dtable")  ## increase to N=1000 or better N=10000 if you allow some running time!!!
null=unlist(sapply(nulls, networklevel, index="H2"))
plot(density(null), xlim=c(min(obs, min(null)), max(obs, max(null))), main="comparison of observed with null model Patefield")
abline(v=obs, col="red", lwd=2)  
praw <- sum(null>obs) / length(null)
ifelse(praw > 0.5, 1-praw, praw) ### p-value > 0.0001


#####%%%%%%%%%%%%%%%%%%%%%%%%%%%%%%%%%%%%%%%%%%%%%%%%%%%%%%%%%%%%%%%%%%%%%%%%%%%%%%%%%%%#####

#####%%%%%%%%%%%%%%%%%%%%%%%%%%%%%%%%%%%%%%%%%%%%%%%%%%%%%%%%%%%%%%%%%%%%%%%%%%%%%%%%%%%#####
### german web

german_gen <- data_clean_gen[str_detect(data_clean_gen$Sample.Name, "^T"), ] %>% droplevels() #### pulling all german samples with Trap
german_gen2 <- data_clean_gen[str_detect(data_clean_gen$Sample.Name, "^t"), ] %>% droplevels()#### pulling all german samples with trap
german <- rbind(german_gen, german_gen2)
length(unique(german$Individual.ID))#21
length(unique(german$Sample.Name))#7
length(german$Best.Match)# 30

# drop sequences that resulted from contamination or mixed samples
# Ateles fusciceps
# Puma concolor
# Bos taurus
# Bos gaurus

german <- subset(german, Best.Match != "Ateles fusciceps")
german <- subset(german, Best.Match != "Puma concolor")
german <- subset(german, Best.Match != "Bos taurus")
german <- subset(german, Best.Match != "Bos gaurus")

#resolution at genus level split out the genus
german[c("Genus", "Species")] <- str_split_fixed(german$Best.Match, " ",2) # split into two columns
german$Genus2 <- paste0(german$Genus," sp.")# paste sp. to the end so it looks nicer

ger_summary_tbl <- german %>% dplyr::count(Best.Match, primer)
arrange(ger_summary_tbl, primer)


web_germany <- table(german$Beetle.Species, german$Genus2, exclude = "")
#pdf("german web.pdf")
plotweb(web_germany,text.rot = 90, y.lim = c(-1.7,4), col.interaction = "dark golden rod")
#dev.off()


## Network level statistics
H2fun(web_germany) ### H2' = 0.4123464
obs=unlist(networklevel(web_germany, index="H2")) ## observed value for the network
obs
nulls=nullmodel(web_germany, N=10000, method="r2dtable")  ## increase to N=1000 or better N=10000 if you allow some running time!!!
null=unlist(sapply(nulls, networklevel, index="H2"))
plot(density(null), xlim=c(min(obs, min(null)), max(obs, max(null))), main="comparison of observed with null model Patefield")
abline(v=obs, col="red", lwd=2)  
praw <- sum(null>obs) / length(null)
ifelse(praw > 0.5, 1-praw, praw) ### p-value > 0.0047


##################################################################################
### Shannon Index

h1_Ecu <- vegan::diversity(web_ecuador, index = "shannon") # Calculating the shannon diversity index from each beetle species
h1_Ecu
num_ec_f <- exp(h1_Ecu) # to return an estimated number of species
num_ec_f # e^H'

h1_Ger <- vegan::diversity(web_germany, index = "shannon")
h1_Ger
num_ge_f <- exp(h1_Ger)
num_ge_f # e^H'
