# Supplementary material for: Mammal dung–dung beetle trophic networks: an improved method based on gut-content DNA
Source: PeerJ. 2024 Mar 15;12:e16627. doi: 10.7717/peerj.16627 (PMC10946388; doi:10.7717/peerj.16627)
Supplement: Supplemental Information 14 [file peerj-12-16627-s014.zip › 3) Gut Fullness.R]

### Gut Fullness in Pitfall Traps
# Name: Karen M. Pedersen
# Date: 29 Sep 2022

# R version 3.6.3 (2020-02-29) -- "Holding the Windsock"
# Copyright (C) 2020 The R Foundation for Statistical Computing
# Platform: x86_64-apple-darwin15.6.0 (64-bit)

# Packages:NA
#### Analysis of initial networks

pitFall <- read.csv("PITFALL_TRAPS_CORRECTED.csv", stringsAsFactors = TRUE)
pitFall$hours <- as.factor(pitFall$hours) # run once to get beetle counts by hour
summary(pitFall) # gives counts of beetles by each factor

tab_guts <-  table(pitFall$gut, pitFall$hours) # make a table
plot(t(tab_guts), main = "Pitfall trap gut fullness", ylab = "Fullness", 
     xlab = "Hours after trap deployment", col = c("gray","brown") )

chisq.test(tab_guts) # run chi square test
     
