# Supplementary material for: Mammal dung–dung beetle trophic networks: an improved method based on gut-content DNA
Source: PeerJ. 2024 Mar 15;12:e16627. doi: 10.7717/peerj.16627 (PMC10946388; doi:10.7717/peerj.16627)
Supplement: Supplemental Information 14 [file peerj-12-16627-s014.zip › 4) Summary Stats.R]

# Summary Stats
library(tidyverse)
library(bipartite)

gut_dna <- read.csv("Master_Sheet_for_Dung_Beetle_DNA_Results_2022.csv", stringsAsFactors = FALSE)
gut_dna1 <- subset(gut_dna, Sample.Type != "Dung ")
gut_dna1 <- subset(gut_dna1, Sample.Type != "Dung Ball")
length(unique(gut_dna1$Unique.Sample.ID))

# Count beetles in German and Ecuador Network
####Ecuador network
ecuador_gen <- subset(gut_dna1, Beetle.Species !="Anoplotrupes stercorosus")
ecuador_gen <- subset(ecuador_gen, Beetle.Species != "Aphodius sticticus") %>% droplevels()
length(unique(ecuador_gen$Unique.Sample.ID)) # beetles 135

####German network
german_gen <- gut_dna1[str_detect(gut_dna1$Sample.Name, "^T"), ] %>% droplevels() #### pulling all german samples with Trap
german_gen2 <- gut_dna1[str_detect(gut_dna1$Sample.Name, "^t"), ] %>% droplevels()#### pulling all german samples with trap
german <- rbind(german_gen, german_gen2)
length(unique(german$Unique.Sample.ID)) # beetles 42

####################################################################################
gut_dna$primer <- str_replace_all(gut_dna$PCR.Primers, c("MinMammal-U-" = "12s rDNA", "16sMama" = "16s rDNA"))
gut_dna_merge <- merge(gut_dna, results, by.x = c("Unique.Sample.ID","PCR.Name"), by.y = c("Individual.ID","PCR.Name")) # here we still have our cats
prim_12s <- subset(gut_dna, primer == "12s rDNA")
length(unique(prim_12s$Unique.Sample.ID)) ### 185 but subtracting dung samples 177
prim16s <- subset(gut_dna, primer == "16s rDNA")
length(unique(prim16s$Unique.Sample.ID)) ### 61 no dung samples


# Remove completely 
#   Klebsiella pneumoniae
#   Sudhausia crassa
#   Afissula sp. HK-2013
#   Bos gaurus


gut_dna2 <- subset(gut_dna_merge, Best.Match != "Klebsiella pneumoniae" & 
                     Best.Match != "Sudhausia crassa"& Best.Match != "Afissula sp. HK-2013"& Best.Match != "Bos gaurus"& Best.Match != "Homo sapiens")

# Rename
#   Ateles belzebuth
#   Ateles chamek
#   Cebus albifrons

# df$conference <- str_replace_all(df$conference, c("West" = "W", "East" = "E"))
gut_dna2$Best.Match <- str_replace_all(gut_dna2$Best.Match, c("Ateles belzebuth" = "Ateles fusciceps", 
                                                              "Ateles chamek" = "Ateles fusciceps","Cebus albifrons"= "Cebus capucinus")) 

#Network Analysis for Reviewer
#########################################################################################################################################################
#################################################### Network 16s ########################################################################################
#########################################################################################################################################################

primer_16s <- subset(gut_dna2, PCR.Primers == "16sMama")
# matching_vec <- primer_16s$Unique.Sample.ID 
# matching_vec %in% gut_dna2$Unique.Sample.ID
# sub_df <-  gut_dna2[gut_dna2$Unique.Sample.ID%in% matching_vec,]# 37 obs
# unique(sub_df$Unique.Sample.ID)

#primer_16s_sub <- subset(sub_df, primer == "16s rDNA")  # 18
primer_16s <- subset(primer_16s, Percent.Identity >= 90) %>% droplevels()

web_16s <- table(primer_16s$Beetle.Species, primer_16s$Best.Match, exclude = "")
plotweb(web_16s,text.rot = 90, y.lim = c(-1.7,4), col.interaction = "dark golden rod")

#Network level stats
H2fun(web_16s) ### H2' = 1
obs=unlist(networklevel(web_16s, index="H2")) ## observed value for the network
obs
nulls=nullmodel(web_16s, N=10000, method="r2dtable")  ## increase to N=1000 or better N=10000 if you allow some running time!!!
null=unlist(sapply(nulls, networklevel, index="H2"))
plot(density(null), xlim=c(min(obs, min(null)), max(obs, max(null))), main="comparison of observed with null model Patefield")
abline(v=obs, col="red", lwd=2)  
praw <- sum(null>obs) / length(null)
ifelse(praw > 0.5, 1-praw, praw) ### p-value > 0.00001

#########################################################################################################################################################
#################################################### Network 12s ########################################################################################
#########################################################################################################################################################

primer_12s <- subset(gut_dna2, primer == "12s rDNA")
primer_12s <- subset(primer_12s, Percent.Identity >= 90) # quality control
primer_12s <- subset(primer_12s, !(Beetle.Species == "Anoplotrupes stercorosus" & Best.Match == "Ateles fusciceps" )) %>% droplevels() # removing contamination

#primer_12s_sub <- subset(sub_df, primer == "12s rDNA") %>% droplevels()# 18
#primer_12s_merge <- merge(primer_12s_sub, results, by.x = c("Unique.Sample.ID","PCR.Name"), by.y =c("Individual.ID","PCR.Name"), all.x = T )

web_12s <- table(primer_12s$Beetle.Species, primer_12s$Best.Match, exclude = "")
plotweb(web_12s, text.rot = 90, y.lim = c(-1.7, 4), col.interaction = "dark golden rod")

#Network level stats
H2fun(web_12s) ### H2' = 0.6602849
obs=unlist(networklevel(web_12s, index="H2")) ## observed value for the network
obs
nulls=nullmodel(web_12s, N=10000, method="r2dtable")  ## increase to N=1000 or better N=10000 if you allow some running time!!!
null=unlist(sapply(nulls, networklevel, index="H2"))
plot(density(null), xlim=c(min(obs, min(null)), max(obs, max(null))), main="comparison of observed with null model Patefield")
abline(v=obs, col="red", lwd=2)  
praw <- sum(null>obs) / length(null)
ifelse(praw > 0.5, 1-praw, praw) ### p-value > 0.00001

#########################################################################################################################################################
#################################################### Network 12s Ecuador ################################################################################
#########################################################################################################################################################

ecuador_12s <- subset(primer_12s, Beetle.Species !="Anoplotrupes stercorosus")
ecuador_12s <- subset(ecuador_12s, Beetle.Species != "Aphodius sticticus") %>% droplevels()
length(unique(ecuador_12s$Unique.Sample.ID))#61 beetles

web_12s_ec <- table(ecuador_12s$Beetle.Species, ecuador_12s$Best.Match, exclude = "")
plotweb(web_12s_ec, text.rot = 90, y.lim = c(-1.7, 4), col.interaction = "dark golden rod")

#Network level stats
H2fun(web_12s_ec) ### H2' = 0.4406854
obs=unlist(networklevel(web_12s_ec, index="H2")) ## observed value for the network
obs
nulls=nullmodel(web_12s_ec, N=10000, method="r2dtable")  ## increase to N=1000 or better N=10000 if you allow some running time!!!
null=unlist(sapply(nulls, networklevel, index="H2"))
plot(density(null), xlim=c(min(obs, min(null)), max(obs, max(null))), main="comparison of observed with null model Patefield")
abline(v=obs, col="red", lwd=2)  
praw <- sum(null>obs) / length(null)
ifelse(praw > 0.5, 1-praw, praw) ### p-value > 0.00001

#########################################################################################################################################################
#################################################### Network 12s Germany ################################################################################
#########################################################################################################################################################
# Already done more nicely in network analysis


# german_12s <- primer_12s[str_detect(primer_12s$Sample.Name, "^T"), ] %>% droplevels() #### pulling all german samples with Trap
# german_12s2 <- primer_12s[str_detect(primer_12s$Sample.Name, "^t"), ] %>% droplevels()#### pulling all german samples with trap
# german_12s <- rbind(german_12s, german_12s2)
# 
# german_12s <- subset(german, Best.Match != "Ateles fusciceps")
# german_12s <- subset(german, Best.Match != "Puma concolor")
# german_12s <- subset(german, Best.Match != "Bos taurus")
# german_12s <- subset(german, Best.Match != "Bos gaurus")
# 
# 
# 
# web_12s_de <- table(german_12s$Beetle.Species, german_12s$Best.Match, exclude = "")
# plotweb(web_12s_de, text.rot = 90, y.lim = c(-1.7, 4), col.interaction = "dark golden rod")
# 
# 
# #Network level stats
# H2fun(web_12s_de) ### H2' = 0.4809173
# obs=unlist(networklevel(web_12s_de, index="H2")) ## observed value for the network
# obs
# nulls=nullmodel(web_12s_de, N=10000, method="r2dtable")  ## increase to N=1000 or better N=10000 if you allow some running time!!!
# null=unlist(sapply(nulls, networklevel, index="H2"))
# plot(density(null), xlim=c(min(obs, min(null)), max(obs, max(null))), main="comparison of observed with null model Patefield")
# abline(v=obs, col="red", lwd=2)  
# praw <- sum(null>obs) / length(null)
# ifelse(praw > 0.5, 1-praw, praw) ### p-value > 0.001

##################################################################################
### Shannon Index

h1_16s <- vegan::diversity(web_16s, index = "shannon") # Calculating the shannon diversity index from each beetle species
h1_16s
num_16s <- exp(h1_16s) # to return an estimated number of species
num_16s # e^H'
specnumber(web_16s)

h1_12s <- vegan::diversity(web_12s, index = "shannon")
h1_12s
num_12s <- exp(h1_12s)
num_12s # e^H'
specnumber(web_12s)

################################################################################ 
### Starvation trails

starvation <- read.csv("Starvation_Trails.csv")

tbl_star <- table(starvation$Fed.or.Ufed, starvation$Gut)
chisq.test(tbl_star)
