# Supplementary material for: Mammal dung–dung beetle trophic networks: an improved method based on gut-content DNA
Source: PeerJ. 2024 Mar 15;12:e16627. doi: 10.7717/peerj.16627 (PMC10946388; doi:10.7717/peerj.16627)
Supplement: Supplemental Information 14 [file peerj-12-16627-s014.zip › NK ad edited.fas]

>A-2020-022_NK ad_S-F008
GTGTTAAAGCACCATACCAAATAGGGTTAAATTCTAACTAAGCTGTAAAAAGCCATGATT
AAAATAAAAATAAATGACGAAAGTGACCCTACAATAGCCGACGCACTATAGCTAARACCC
AAACWGGGATTA
